# Supplementary material for: Heterozygous NFKB1 variant causes inflammatory dysregulation shaped by broader genetic context in common variable immunodeficiency
Source: JCI Insight. 2026 Mar 23;11(6):e198703. doi: 10.1172/jci.insight.198703 (PMC13043090; doi:10.1172/jci.insight.198703)
Supplement: Supporting data values [file jciinsight-11-198703-s049.xlsx]

## Sheet: Fig 2A
Plasma TNF (pg/ml)			Plasma IL-12 (pg/ml)			Plasma IL-6 (pg/ml)
HC	CVID	CA01	HC	CVID	CA01	HC	CVID	CA01
1.04	7.36	33.8	18.69	0	103	2.53623	37.596	54
5.19	8.85		0	13.66		15.145	26.827
3.39	2.32		0	0		0.434783	33.75
1.46	5.95		0	0		0.507246	30.962
4.37	10.01		0	0		0.869565	66.635
4.47	18.71		0	0		0	28.75
7.95	13.39		0	5.68		1.73913	27.212
5.88	14.78		12.03	0		6.30435	40.096
2.13	17.29		13.37	8.33		5.94203	22.319
5.95	23.61		0	0		1.23188	32.019
0	10.5		0	0		0	14.203
1.66	1.94		0	0		0	70.096
	4.37			0			41.154
	6.91			0			26.087
	7.32			0			1.154
	6.99			7.65			21.014
	10.01			0			21.442
	11.93			0			25.797
	15.65			0			14.058
	4.01			0			34.42
	7.36			0			35.435
	7.47			3.97			52.971
	13.66			0			58.986
	18.94			0			2.246
	3.46			0			36.159
	9.3			0			11.087
	6.17			6.58			0
	5.19			0			44.42
	5.37			0			8.913
	2.32			0			3.478
	6.76			0			0.87
	19.49			54.81			46.667
	12.68			7.38			50.385
	55.62			24.68			67.5
	35.42			44.97			44.327
	38.71			24.04			38.406
	19.35			6.84			71.538
	51.2			15.47			39.135
	64.19			47.72			67.308
	23.49			18.7			52.971
	26.14			18.54			42.212
	14.71			45.94			43.188
	40.99			19.17			42.885
	30.41			68.73			35.217
	34.42			0			52.029
	37.07			23.56			46.667
	34.2			87.91			18.478
	17.97			16.54			37.754
	15.42			5.17			68.913
	66.94			81.69			34.928
	11.51			52.72			17.319
	27.68			0			56.594
	36.46			16.54			17.246
	19.61			18.54			72.981
	29.32			6.58			24.855
	32.98			48.36			66.635
	24.23			23.56			75.481

## Sheet: Fig 2B
HD (- LPS)	CVID (- LPS)	CA01 (-LPS)	HD (+LPS)	CVID (+LPS)	CA01 (+LPS)
11.071	8.929	47.246	3881.67	1451.67	5623.19
13.214	6.25	2.754	2640	5039.85	7967.39
26.786	6.071	28.406	910	3080	6405.8
17.054	71.161	1.594	1383.33	3033.33	6394.93
14.018	10.357	11.161	1476.67	5547.1	5898.55
4.464	8.75		856.667	1365
0.536	3.839		76.6667	1365
1.786	60.357		685	3396.67
22.946	5		3833.33	1916.67
	3.571			3216.67

## Sheet: Sup Fig 1
iPSC: HD, NFKB1: WT/WT		iPSC: HD, NFKB1: WT/1377delT		iPSC: CA01, NFKB1: WT/1377delT		iPSC: CA01, NFKB1: WT/WT
Amplicon Position	% Modified	Amplicon Position	% Modified	Amplicon Position	% Modified	Amplicon Position	% Modified
1	0	1	0	1	0	1	0
2	0	2	0	2	0	2	0
3	0	3	0	3	0	3	0
4	0	4	0	4	0	4	0
5	0	5	0	5	0	5	0
6	0	6	0	6	0	6	0
7	0	7	0	7	0	7	0
8	0	8	0	8	0	8	0
9	0	9	0	9	0	9	0
10	0	10	0	10	0	10	0
11	0	11	0	11	0	11	0
12	0	12	0	12	0	12	0
13	0	13	0	13	0	13	0
14	0	14	0	14	0	14	0
15	0	15	0	15	0	15	0
16	0	16	0	16	0	16	0
17	0	17	0	17	0	17	0
18	0	18	0	18	0	18	0
19	0	19	0	19	0	19	0
20	0	20	0	20	0	20	0
21	0	21	0	21	0	21	0
22	0	22	0	22	0	22	0
23	0	23	0	23	0	23	0
24	0	24	0	24	0	24	0
25	0	25	0	25	0	25	0
26	0	26	0	26	0	26	0
27	0	27	0	27	0	27	0
28	0	28	0	28	0	28	0
29	0	29	0	29	0	29	0
30	0	30	0	30	0	30	0
31	0	31	0	31	0	31	0
32	0	32	0	32	0	32	0
33	0	33	0	33	0	33	0
34	0	34	0	34	0	34	0
35	0	35	0	35	0	35	0
36	0	36	0	36	0	36	0
37	0	37	0	37	0	37	0
38	0	38	0	38	0	38	0
39	0	39	0	39	0	39	0
40	0	40	0	40	0	40	0
41	0	41	0	41	0	41	0
42	0	42	0	42	0	42	0
43	0	43	0	43	0	43	0
44	0	44	0	44	0	44	0
45	0	45	0	45	0	45	0
46	0	46	0	46	0	46	0
47	0	47	0	47	0	47	0
48	0	48	0	48	0	48	0
49	0	49	0	49	0	49	0
50	0	50	0	50	0	50	0
51	0	51	0	51	0	51	0
52	0	52	0	52	0	52	0
53	0	53	0	53	0	53	0
54	0	54	0	54	0	54	0
55	0	55	0	55	0	55	0
56	0	56	0	56	0	56	0
57	0	57	0	57	0	57	0
58	0	58	0	58	0	58	0
59	0	59	0	59	0	59	0
60	0	60	0	60	0	60	0
61	0	61	0	61	0	61	0
62	0	62	0	62	0	62	0
63	0	63	0	63	0	63	0
64	0	64	0	64	0	64	0
65	0	65	0	65	0	65	0
66	0	66	0	66	0	66	0
67	0	67	0	67	0	67	0
68	0	68	0	68	0	68	0
69	0	69	0	69	0	69	0
70	0	70	0	70	0	70	0
71	0	71	0	71	0	71	0
72	0	72	0	72	0	72	0
73	0	73	0	73	0	73	0
74	0	74	0	74	0	74	0
75	0	75	0	75	0	75	0
76	0	76	0	76	0	76	0
77	0	77	0	77	0	77	0
78	0	78	0	78	0	78	0
79	0	79	0	79	0	79	0
80	0	80	0	80	0	80	0
81	0	81	0	81	0	81	0
82	0	82	0	82	0	82	0
83	0	83	0	83	0	83	0
84	0	84	0	84	0	84	0
85	0	85	0	85	0	85	0
86	0	86	0	86	0	86	0
87	0	87	0	87	0	87	0
88	0	88	0	88	0	88	0
89	0	89	0	89	0	89	0
90	0	90	0	90	0	90	0
91	0	91	0	91	0	91	0
92	0	92	0	92	0	92	0
93	0	93	0	93	0	93	0
94	0	94	0	94	0	94	0
95	0	95	0	95	0	95	0
96	0	96	0	96	0	96	0
97	0	97	0	97	0	97	0
98	0	98	0	98	0	98	0
99	0	99	0	99	0	99	0
100	0	100	0	100	0	100	0
101	0	101	0	101	0	101	0
102	0	102	0	102	0	102	0
103	0	103	0	103	0	103	0
104	0	104	0	104	0	104	0
105	0	105	0	105	0	105	0
106	0	106	0	106	0	106	0
107	0	107	0	107	0	107	0
108	0	108	0	108	0	108	0
109	0	109	0	109	0	109	0
110	0	110	0	110	0	110	0
111	0	111	0	111	0	111	0
112	0	112	0	112	0	112	0
113	0	113	0	113	0	113	0
114	0	114	0	114	0	114	0
115	0	115	0	115	0	115	0
116	0	116	0	116	0	116	0
117	0	117	0	117	0	117	0
118	0	118	0	118	0	118	0
119	0	119	0	119	0	119	0
120	0	120	0	120	0	120	0
121	0	121	0	121	0	121	0
122	0	122	0	122	0	122	0
123	0	123	0	123	0	123	0
124	0	124	0	124	0	124	0
125	0	125	0	125	0	125	0
126	0	126	0	126	0	126	0
127	0	127	0	127	0	127	0
128	0	128	0	128	0	128	0
129	0	129	0	129	0	129	0
130	0	130	0	130	0	130	0
131	0	131	0	131	0	131	0
132	0	132	0	132	0	132	0
133	0	133	0	133	0	133	0
134	0	134	0	134	0	134	0
135	0	135	0	135	0	135	0
136	0	136	0	136	0	136	0
137	0	137	0	137	0	137	0
138	0	138	0	138	0	138	0
139	0	139	0	139	0	139	0
140	0	140	0	140	0	140	0
141	0	141	0	141	0	141	0
142	0	142	0	142	0	142	0
143	0	143	0	143	0	143	0
144	0	144	0	144	0	144	0
145	0	145	0	145	0	145	0
146	0	146	0	146	0	146	0
147	0	147	0	147	0	147	0
148	0	148	0	148	0	148	0
149	0	149	0	149	0	149	0
150	0	150	0	150	0	150	0
151	0	151	0	151	0	151	0
152	0	152	0	152	0	152	0
153	0	153	0	153	0	153	0
154	0	154	0	154	0	154	0
155	0	155	0	155	0	155	0
156	0	156	0	156	0	156	0
157	0	157	0	157	0	157	0
158	3.2	158	51.3	158	51.8	158	0.8
159	0	159	0	159	0	159	0
160	0	160	0	160	0	160	0
161	0	161	0	161	0	161	0
162	0	162	0	162	0	162	0
163	0	163	0	163	0	163	0
164	0	164	0	164	0	164	0
165	0	165	0	165	0	165	0
166	0	166	0	166	0	166	0
167	0	167	0	167	0	167	0
168	0	168	0	168	0	168	0
169	0	169	0	169	0	169	0
170	0	170	0	170	0	170	0
171	0	171	0	171	0	171	0
172	0	172	0	172	0	172	0
173	0	173	0	173	0	173	0
174	0	174	0	174	0	174	0
175	0	175	0	175	0	175	0
176	0	176	0	176	0	176	0
177	0	177	0	177	0	177	0
178	0	178	0	178	0	178	0
179	0	179	0	179	0	179	0
180	0	180	0	180	0	180	0
181	0	181	0	181	0	181	0
182	0	182	0	182	0	182	0
183	0	183	0	183	0	183	0
184	0	184	0	184	0	184	0
185	0	185	0	185	0	185	0
186	0	186	0	186	0	186	0
187	0	187	0	187	0	187	0
188	0	188	0	188	0	188	0
189	0	189	0	189	0	189	0
190	0	190	0	190	0	190	0
191	0	191	0	191	0	191	0
192	0	192	0	192	0	192	0
193	0	193	0	193	0	193	0
194	0	194	0	194	0	194	0
195	0	195	0	195	0	195	0
196	0	196	0	196	0	196	0
197	0	197	0	197	0	197	0
198	0	198	0	198	0	198	0
199	0	199	0	199	0	199	0
200	0	200	0	200	0	200	0
201	0	201	0	201	0	201	0
202	0	202	0	202	0	202	0
203	0	203	0	203	0	203	0
204	0	204	0	204	0	204	0
205	0	205	0	205	0	205	0
206	0	206	0	206	0	206	0
207	0	207	0	207	0	207	0
208	0	208	0	208	0	208	0
209	0	209	0	209	0	209	0
210	0	210	0	210	0	210	0
211	0	211	0	211	0	211	0
212	0	212	0	212	0	212	0
213	0	213	0	213	0	213	0
214	0	214	0	214	0	214	0
215	0	215	0	215	0	215	0
216	0	216	0	216	0	216	0
217	0	217	0	217	0	217	0
218	0	218	0	218	0	218	0
219	0	219	0	219	0	219	0
220	0	220	0	220	0	220	0
221	0	221	0	221	0	221	0
222	0	222	0	222	0	222	0
223	0	223	0	223	0	223	0
224	0	224	0	224	0	224	0
225	0	225	0	225	0	225	0
226	0	226	0	226	0	226	0
227	0	227	0	227	0	227	0
228	0	228	0	228	0	228	0
229	0	229	0	229	0	229	0
230	0	230	0	230	0	230	0
231	0	231	0	231	0	231	0
232	0	232	0	232	0	232	0
233	0	233	0	233	0	233	0
234	0	234	0	234	0	234	0
235	0	235	0	235	0	235	0
236	0	236	0	236	0	236	0
237	0	237	0	237	0	237	0
238	0	238	0	238	0	238	0
239	0	239	0	239	0	239	0
240	0	240	0	240	0	240	0
241	0	241	0	241	0	241	0
242	0	242	0	242	0	242	0
243	0	243	0	243	0	243	0
244	0	244	0	244	0	244	0
245	0	245	0	245	0	245	0
246	0	246	0	246	0	246	0
247	0	247	0	247	0	247	0
248	0	248	0	248	0	248	0
249	0	249	0	249	0	249	0
250	0	250	0	250	0	250	0

## Sheet: Fig 4C
NORMALIZED VALUES DISPLAYED ON GRAPHS IN FIGURE 4C
Total Cellular p105 (Unstimulated)				Total Cellular p50 (Unstimulated)				Total Cellular p105 (+LPS)				Total Cellular p50 (+LPS)
WT	WTi	CA01	CA01c	WT	WTi	CA01	CA01c	WT	WTi	CA01	CA01c	WT	WTi	CA01	CA01c
4.28213	2.18182	2.17558	2.78364	26.1256	12.1958	8.66007	15.4647	5.47	1.16656	2.03836	5.30563	34.8	20.7625	13.589	36.2944	EX. 26.2/.721875 = 36.29
4.94843	2.22	0.945471	5.75987	26.0052	13.2	12.0109	28.6595	7.52632	3.5306	1.58827	7.06595	57.5	22.3568	15.3351	43.1518
4.55642	2.48794	1.9422	5.72729	21.9732	11.3181	10.8979	20.5771	7.19	4.51409	3.59745	6.83801	37.4	24.6223	18.0584	33.3291
RAW TOTAL LANE/BAND INTENSITY VALUES PRESENT ON RAW WESTERN BLOT FILE										NORMALIZATION FACTORS CALCULATED FROM TABLE 1
Total Protein Values										Lane Normalization Factor
Table 1	Lane									Table 2	Lane
Blot	WT Un	WTi Un	CA01 Un	CA01c Un	WT LPS	WTi LPS	CA01 Un	CA01c LPS		Blot	WT Un	WTi Un	CA01 Un	CA01c Un	WT LPS	WTi LPS	CA01 Un	CA01c LPS
Rep 1	207000	286000	303000	269000	320000	299000	292000	231000		Rep 1	0.646875	0.89375	0.946875	0.840625	1	0.934375	0.9125	0.721875
Rep 2	286000	425000	414000	304000	323000	384000	388000	326000		Rep 2	0.672941	1	0.974118	0.715294	0.76	0.903529	0.912941	0.767059
Rep 3	385000	509000	481000	454000	519000	430000	365000	422000		Rep 3	0.741811	0.980732	0.926782	0.874759	1	0.828516	0.703276	0.813102
											EX. 231000 / 320000 = .721875
p50 Values
Table 3
Blot	WT Un	WTi Un	CA01 Un	CA01c Un	WT LPS	WTi LPS	CA01 Un	CA01c LPS
Rep 1	16.9	10.9	8.2	13	34.8	19.4	12.4	26.2
Rep 2	17.5	13.2	11.7	20.5	43.7	20.2	14	33.1
Rep 3	16.3	11.1	10.1	18	37.4	20.4	12.7	27.1
	Divided by the lane normalizat
p105 Values
Table 4
Blot	WT Un	WTi Un	CA01 Un	CA01c Un	WT LPS	WTi LPS	CA01 Un	CA01c LPS
Rep 1	2.77	1.95	2.06	2.34	5.47	1.09	1.86	3.83
Rep 2	3.33	2.22	0.921	4.12	5.72	3.19	1.45	5.42
Rep 3	3.38	2.44	1.8	5.01	7.19	3.74	2.53	5.56

## Sheet: Sup Fig 3
Total Cellular p100 (Unstimulated)				Total Cellular p52 (Unstimulated)				Total Cellular p100 (+LPS)				Total Cellular p52 (+LPS)				Total Cellular p65 (Unstimulated)				Total Cellular p65 (+LPS)				Total Cellular Rel-B (Unstimulated)				Total Cellular Rel-B (+LPS)				Total Cellular cRel (Unstimulated)				Total Cellular cRel (+LPS)
WT	WTi	CA01	CA01c	WT	WTi	CA01	CA01c	WT	WTi	CA01	CA01c	WT	WTi	CA01	CA01c	WT	WTi	CA01	CA01c	WT	WTi	CA01	CA01c	WT	WTi	CA01	CA01c	WT	WTi	CA01	CA01c	WT	WTi	CA01	CA01c	WT	WTi	CA01	CA01c
267590	63613.3	22300	81000	115419	27240.3	13200	15656.2	170805	160216	136491	515948	60513.7	48373	89277.1	216207	157958	1.76134e+06	283912	171229	2.25481e+06	266933	976051	125000	6987.18	2928.2	6020	8425.52	8208.5	6618.58	12378.3	7364.86	471611	947471	255841	167390	141000	392141	229130	304399
79373.1	208655	19414.5	34713.5	38263.5	180327	66327.3	44367.6	148000	135536	194228	428503	112000	89741.1	134447	287866	518926	4.53485e+06	1.12099e+06	1.5657e+06	2.16983e+06	1.63058e+06	1.74128e+06	269000	106773	126847	96986.8	76695	50199.6	218739	132690	60900	37649.4	51087.8	14839.7	70484.7	20708.6	37633	20830.3	28300
65200	130024	90777.5	57955.4	42300	92874	61631.5	36490.4	29266.8	25076.9	39482.2	15100	27437.7	18292.7	46364.4	17700	63876.2	34616.8	157447	114272	230444	289746	21358	6170	30440.2	44200	10534.8	31254	205626	220780	306212	382236	442055	217522	767779	133000	220620	278091	116203	123787

## Sheet: Sup Fig 4
CCL1 (ug/ml)								CCL5 (ug/ml)								CXCL5 (ug/ml)								IL-1a (ug/ml)								IL-18 (ug/ml)								TNF (ug/ml)
iPSC: HD, NFKB1: WT/WT		iPSC: HD, NFKB1: WT/1377delT		iPSC: CA01, NFKB1: WT/1377delT		iPSC: CA01, NFKB1: WT/WT		iPSC: HD, NFKB1: WT/WT		iPSC: HD, NFKB1: WT/1377delT		iPSC: CA01, NFKB1: WT/1377delT		iPSC: CA01, NFKB1: WT/WT		iPSC: HD, NFKB1: WT/WT		iPSC: HD, NFKB1: WT/1377delT		iPSC: CA01, NFKB1: WT/1377delT		iPSC: CA01, NFKB1: WT/WT		iPSC: HD, NFKB1: WT/WT		iPSC: HD, NFKB1: WT/1377delT		iPSC: CA01, NFKB1: WT/1377delT		iPSC: CA01, NFKB1: WT/WT		iPSC: HD, NFKB1: WT/WT		iPSC: HD, NFKB1: WT/1377delT		iPSC: CA01, NFKB1: WT/1377delT		iPSC: CA01, NFKB1: WT/WT		iPSC: HD, NFKB1: WT/WT		iPSC: HD, NFKB1: WT/1377delT		iPSC: CA01, NFKB1: WT/1377delT		iPSC: CA01, NFKB1: WT/WT
Unstimulated	(+LPS)	Unstimulated	(+LPS)	Unstimulated	(+LPS)	Unstimulated	(+LPS)	Unstimulated	(+LPS)	Unstimulated	(+LPS)	Unstimulated	(+LPS)	Unstimulated	(+LPS)	Unstimulated	(+LPS)	Unstimulated	(+LPS)	Unstimulated	(+LPS)	Unstimulated	(+LPS)	Unstimulated	(+LPS)	Unstimulated	(+LPS)	Unstimulated	(+LPS)	Unstimulated	(+LPS)	Unstimulated	(+LPS)	Unstimulated	(+LPS)	Unstimulated	(+LPS)	Unstimulated	(+LPS)	Unstimulated	(+LPS)	Unstimulated	(+LPS)	Unstimulated	(+LPS)	Unstimulated	(+LPS)
1.47012	229.944	1.47012	448.155	2.89443	548.92	18.2305	252.136	7.56692	1767.32	3.89478	900.123	16.8503	1131.13	10.6143	968.663	54.4375	9944.68	47.1077	3643.92	111.962	5173.28	72.4664	3250.27	7.44423	135.449	6.10787	140.412	24.681	227.033	14.0551	163.145	16.2049	141.463	11.2138	135.055	13.9902	133.263	12.2139	90.5716	7.34075	1800	5.26674	1800	26.1953	12744.3	10.5842	8811.05
24.0999	136.226	6.34576	554.267	6.58817	562.897	18.2305	263.977	15.0757	1343.83	6.16326	1027.92	20.7715	2265.82	18.8296	1280.23	75.8216	6420.04	54.837	3668.3	112.238	8220.59	111.136	4361.04	13.0818	122.702	8.74323	150.05	29.4814	241.313	20.3036	180.939	21.093	145.724	16.2049	149.977	15.7712	114.66	15.7712	123.954	12.0208	1800	12.0208	1800	37.6141	13641.4	29.9934	11234.2
0.10077	199.988	5.16423	627.791	4.1548	549.743	18.2305	284.919	12.6979	3113.93	4.67891	1884.44	27.3334	2776.46	21.2517	3490.12	61.9044	14249.3	49.9913	4055.59	96.9325	5135.07	84.6961	5402.79	7.44423	157.974	6.7813	134.412	26.5618	202.142	20.8574	172.28	16.2049	145.724	11.2138	154.222	22.9328	133.263	15.7712	129.538	8.37935	1800	5.26674	1800	26.7373	13568.6	23.4881	11816.4
51.5124	361.829	74.6684	573.568	848.86	2189.07	54.5393	459.428	26.3021	9396.83	24.0741	7058.36	33.7051	9911.91	18.2894	10759.8	40.6869	5068.14	54.3577	2364.38	83.4901	4555.92	76.7411	3907.32	0.758039	66.016	0.758039	77.4725	5.38627	131.691	3.8969	68.7815	28.3321	119.295	28.3321	119.295	52.438	130.7	43.4788	144.888	4.06724	6570.84	3.30017	7810.24	11.1578	8682.48	6.91044	8332.59
132.364	680.088	162.779	705.307	3100.09		220.233	1073.21	23.5692	7107.03	24.0741		22.1345	12881.3	17.4654	12097.4	49.1198	4613.51	55.3751		66.0224	4552.45	82.6615	4307.48	1.16769	30.612	4.77366		4.41021	77.4725	3.08386	52.9841	25.2606	102.087	19.0601		43.4788	139.221	31.3876	136.384	6.22356	7050.96	3.30017		8.25178	8616.28	6.56854	8514.32
147.244	585.618	203.548	771.511	3261.45		341.185		25.2967		24.0741				12.9421	10820.2	53.3308		51.2468				64.153	4870.15	1.87444		4.77366				3.3616	38.6205	28.3321		19.0601				43.4788	122.151	6.56854		2.49188				6.56854	8141.23
83.3261	691.847	59.6957	167.041	138.761	138.343	240.178	296.872	31.4058	6696.21	8.57044	10708.5	31.025	22241.9	18.2222	36348.2	31.6349	3626.5	30.5526	5105.28	46.1236	3130.15	45.2007	6739	1.31838	42.2604	1.31838	71.941	3.98502	92.071	2.94234	87.7394	26.9229	111.879	22.5136	143.887	46.413	129.432	37.3504	148.723	3.40019	6961.58	2.76401	7831.53	9.12143	8187.37	5.2692	8133.62
58.2093	338.388	32.4784	109.665	252.666	247.213	291.727	412.949	41.5473	12252.7	8.57044	20644.1	11.8966	23558	19.1258	26361.9	34.4493	5565.87	25.268	6020.15	39.4866	4298.41	48.248	5767.1	1.99495	88.6821	1.31838	80.2702	2.31792	77.4695	3.39584	120.129	28.4013	118.247	40.3598	192.584	25.4486	148.723	43.3809	143.887	3.61041	7551.74	3.18912	7804.66	4.02859	8174.77	7.10417	8141.22
84.4198	561.387	143.092	743.811	244.716	327.886	384.077	530.621	44.2944	16513.5	8.57044	10255.4	63.789	12932.7	14.9291	30725.6	43.331	5574.95	19.0314	3865.99	62.1935	4061.43	48.8479	5918.62	1.99495	296.685	1.31838	50.0516	5.67467	175.41	3.09475		31.3701	132.638	22.5136	121.437	43.3809	140.668	31.3701	139.06	5.06363	7521.38	2.33406	7920.89	12.7229	8005.64	5.2692	8150.13
4.39298	2098.91	13.3072	1682.64	18.2305	864.878	18.2305	1285.57	15.3398	6418.6	1.16011	1770.01	16.1063	1129.26	46.1777	4374.46	83.7225	21726.2	87.0826	4880.92	222.493	3977.5	224.587	10059.2	12.7136	903.827	15.2226	255.454	39.622	501.322	35.3198	625.377	23.1463	328.857	23.1463	222.883	31.6509	149.149	50.0882	195.106	12.7757	21323.9	14.0335	19565.8	64.881	11129.8	71.7104	11777.8
6.75951	1095.57	11.189	1563.27	18.2305	651.908	5.00491	976.478	15.3398	4599.56	3.87587	1109.07	29.7569	1101.95	52.1428	5599.24	95.6177	20392.9	99.4684	2926.96	216.157	4248.68	237.791	11171.2	13.9793	518.955	17.6518	256.219	36.1924	321.908	40.885	311.515	34.983	254.893	46.6222	190.645	41.004	164.647	58.9643	239.7	21.2717	21559.5	34.8239	16002.6	78.3664	10935.4	93.2279	11899.8
4.39298	656.494	21.3853	1415.69	2.45721	600.593	2.45721	857.876	15.3398	5344.59	5.95683	3787.59	34.9665	3048.41	69.8907	9450.18	87.7491	18096	114.396	7692.61	214.453	6311.87	224.587	11410.8	12.7136	276.042	18.8415	248.559	37.4896	293.185	37.0587	318.756	34.983	276.121	46.6222	265.517	50.0882	187.552	50.0882	210.103	11.1097	22457.4	17.8442	22734.3	62.2684	11704.1	66.6063	11382.9
49.0486	256.339	175.071	584.443	401.672	591.061	391.433	642.768	24.0741	6865.19	24.0741	9944.05	24.0741	10208.5	24.0741	9321.47	21.3816	4994.22	36.5288	2696.63	35.6259	3109.55	25.8401	5016.93	0.453299	69.1436	1.29899	50.577	1.29899	59.3069	1.29899	67.5326	12.7849	125.272	18.1188	117.502	15.4552	117.502	18.1188	120.093	0.379813	7403.69	1.3749	7707.15	1.00245	8557.62	1.19117	8182.4
52.8076	328.163	166.481	577.16	340.919	1253.95	464.898	780.168	24.0741	6658.76	24.0741	11463.4	24.0741	8594.6	24.0741	9038.05	17.7079	4511.98	20.1944	5674.08	43.398	2895.81	39.1741	5957.06	4.77366	99.0311	0.904418	72.9291	1.29899	81.8446	1.66308	107.076	15.4552	120.093	18.1188	129.154	12.7849	133.034	18.1188	120.093	7.40741	7136.14	0.807002	8576.97	0.114834	8554.21	1.55472	8515.01
21.1409	132.476	302.572	1211.03	907.426	1254.41	558.77	901.994	24.0741	7360.43	24.0741	14137.3	24.0741	8653.7	24.0741	9132.65	24.7635	5716.14	24.7635	6964.49	36.9761	4557.77	29.9439	4449.24	0.453299	82.0585	0.453299	71.6221	1.48405	131.286	1.66308	56.7505	15.4552	130.447	15.4552	130.447	15.4552	125.272	18.1188	135.62	7.40741	7555.72	1.00245	8850.09	0.601733	8599.75	1.19117	8285.91
18.2305	435.139	18.2305	455.622	0.170188	929.966	18.2305	611.398	24.0741	3295.38	24.0741	2104.8	22.3436	1864.14	26.1674	4913	69.7001	10160	69.0455	3770.98	144.016	8784.47	159.269	12042.3	7.13526	276.317	7.13526	196.538	19.1743	377.246	18.0687	285.922	19.243	179.611	19.243	137.429	18.4226	135.906	33.1381	155.687	18.5283	14233.4	17.7576	12979.7	29.3671	20723	41.2338	21298.2
18.2305	819.19	18.2305	244.911	88.3127	2407.79	0.170188	544.407	24.0741	3361.6	24.0741	1218.27	26.1674	1761.25	27.6541	7867.61	90.3752	29609	73.5887	3052.9	162.079	8671.47	132.247	17276.6	10.8197	307.689	10.8197	207.251	42.0778	758.642	26.623	232.491	30.7757	197.765	22.1138	155.474	36.7445	201.265	54.4831	220.592	19.2983	13907.2	12.7273	11010	31.8481	20601.5	44.8082	21291.8
18.2305	550.263	7.60447	754.731	3.49202	824.855	0.170188	547.077	3.94825	3492.72	3.94825	3932.35	34.7978	3673.69	40.2356	8513.53	92.7771	12434.5	89.1668	9524.15	180.003	11235.2	146.431	13230.3	9.92774	343.965	22.1616	255.057	27.9946	271.086	23.4861	251.815	19.243	179.611	45.3372	206.858	40.3287	214.162	40.3287	201.265	17.372	14406.8	26.1987	13780.4	48.3047	21981.9	49.1681	21205.6

## Sheet: Fig 5A
IL-1B (ug/ml)								CXCL1 (ug/ml)								CXCL2 (ug/ml)
iPSC: HD, NFKB1: WT/WT		iPSC: HD, NFKB1: WT/1377delT		iPSC: CA01, NFKB1: WT/1377delT		iPSC: CA01, NFKB1: WT/WT		iPSC: HD, NFKB1: WT/WT		iPSC: HD, NFKB1: WT/1377delT		iPSC: CA01, NFKB1: WT/1377delT		iPSC: CA01, NFKB1: WT/WT		iPSC: HD, NFKB1: WT/WT		iPSC: HD, NFKB1: WT/1377delT		iPSC: CA01, NFKB1: WT/1377delT		iPSC: CA01, NFKB1: WT/WT
Unstimulated	(+LPS)	Unstimulated	(+LPS)	Unstimulated	(+LPS)	Unstimulated	(+LPS)	Unstimulated	(+LPS)	Unstimulated	(+LPS)	Unstimulated	(+LPS)	Unstimulated	(+LPS)	Unstimulated	(+LPS)	Unstimulated	(+LPS)	Unstimulated	(+LPS)	Unstimulated	(+LPS)
1.47012	229.944	1.47012	448.155	2.89443	548.92	18.2305	252.136	761.572	157428	301.324	97731.8	362.206	77914.3	331.013	33824.7	54.4375	9944.68	47.1077	3643.92	111.962	5173.28	72.4664	3250.27
24.0999	136.226	6.34576	554.267	6.58817	562.897	18.2305	263.977	1236.92	13000	233.379	137360	461.97	13000	358.416	50278.5	75.8216	6420.04	54.837	3668.3	112.238	8220.59	111.136	4361.04
0.10077	199.988	5.16423	627.791	4.1548	549.743	18.2305	284.919	804.917	13000	221.558	79988.7	306.123	75141.6	346.866	120483	61.9044	14249.3	49.9913	4055.59	96.9325	5135.07	84.6961	5402.79
18.2305	259.819	18.2305	266.534	3.68155	1584.58	18.2305	621.062	316.395	25398.7	497.222	22879.2	238.539	11090	416.904	21428.5	40.6869	5068.14	54.3577	2364.38	83.4901	4555.92	76.7411	3907.32
18.2305	112.32	18.2305		1.04536	1209.56	18.2305	563.925	260.146	19421.8	763.294		195.112	13203.6	403.511	23027.2	49.1198	4613.51	55.3751		66.0224	4552.45	82.6615	4307.48
18.2305		18.2305				18.2305	255.273	356.76		426.692				329.002	27989.9	53.3308		51.2468				64.153	4870.15
1.38693	223.343	3.14681	671.091	3.44	1135.73	1.68036	658.391	325.46	23384.3	491.166		150.048	11232.7	325.46	111222	31.6349	3626.5	30.5526	5105.28	46.1236	3130.15	45.2007	6739
3.44	438.168	3.73316	388.876	1.09343	819.847	3.44	700.208	493.483	107710	435.381	13000	117.984	26874.2	379.237	96197.4	34.4493	5565.87	25.268	6020.15	39.4866	4298.41	48.248	5767.1
3.44	1376.52	3.73316	379.655	7.24965	1810.9	3.14681		525.117	58729.8	427.706	13000	210.752	13578.8	344.104	218327	43.331	5574.95	19.0314	3865.99	62.1935	4061.43	48.8479	5918.62
4.39298	2098.91	13.3072	1682.64	18.2305	864.878	18.2305	1285.57	1741.53	34075.2	671.5	29124.7	927.58	17493.2	1386.97	33446.2	83.7225	21726.2	87.0826	4880.92	222.493	3977.5	224.587	10059.2
6.75951	1095.57	11.189	1563.27	18.2305	651.908	5.00491	976.478	1770.28	25440.8	564.686	20362.7	940.88	16595.1	1385.38	26566.8	95.6177	20392.9	99.4684	2926.96	216.157	4248.68	237.791	11171.2
4.39298	656.494	21.3853	1415.69	2.45721	600.593	2.45721	857.876	1483.63	27059.4	572.635	32136.9	857.877	17215.6	1257.49	23199.2	87.7491	18096	114.396	7692.61	214.453	6311.87	224.587	11410.8
18.2305	185.968	0.369019	256.572	18.2305	290.128	18.2305	227.601	242.545	33216.9	309.227	37102.4	49.3737	13027.1	103.56	35487.9	21.3816	4994.22	36.5288	2696.63	35.6259	3109.55	25.8401	5016.93
18.2305	257.227	18.2305	317.983	18.2305	273.757	0.812344	290.783	291.414	33457.5	205.062	57078.7	49.3737	15601	170.538	36032.5	17.7079	4511.98	20.1944	5674.08	43.398	2895.81	39.1741	5957.06
18.2305	265.573	0.369019	318.147	18.2305	389.655	0.369019	218.104	350.617	37383.5	156.044	67243.9	61.1562	17201.7	110.386	33557.3	24.7635	5716.14	24.7635	6964.49	36.9761	4557.77	29.9439	4449.24
18.2305	435.139	18.2305	455.622	0.170188	929.966	18.2305	611.398	1186.69	31242.6	464.33	27884.9	884.014	24289.7	958.68	27924.4	69.7001	10160	69.0455	3770.98	144.016	8784.47	159.269	12042.3
18.2305	819.19	18.2305	244.911	88.3127	2407.79	0.170188	544.407	1542.3	31940.5	467.982	24005.7	1081.98	25204.1	716.926	28398.8	90.3752	29609	73.5887	3052.9	162.079	8671.47	132.247	17276.6
18.2305	550.263	7.60447	754.731	3.49202	824.855	0.170188	547.077	1634.42	30001.6	641.654	30019.9	874.338	27202.3	1020.6	29239.8	92.7771	12434.5	89.1668	9524.15	180.003	11235.2	146.431	13230.3

## Sheet: Fig 5B
IL-12 (ug/ml)								CCL4 (ug/ml)								CCL22 (ug/ml)
iPSC: HD, NFKB1: WT/WT		iPSC: HD, NFKB1: WT/1377delT		iPSC: CA01, NFKB1: WT/1377delT		iPSC: CA01, NFKB1: WT/WT		iPSC: HD, NFKB1: WT/WT		iPSC: HD, NFKB1: WT/1377delT		iPSC: CA01, NFKB1: WT/1377delT		iPSC: CA01, NFKB1: WT/WT		iPSC: HD, NFKB1: WT/WT		iPSC: HD, NFKB1: WT/1377delT		iPSC: CA01, NFKB1: WT/1377delT		iPSC: CA01, NFKB1: WT/WT
Unstimulated	(+LPS)	Unstimulated	(+LPS)	Unstimulated	(+LPS)	Unstimulated	(+LPS)	Unstimulated	(+LPS)	Unstimulated	(+LPS)	Unstimulated	(+LPS)	Unstimulated	(+LPS)	Unstimulated	(+LPS)	Unstimulated	(+LPS)	Unstimulated	(+LPS)	Unstimulated	(+LPS)
290.02	10348.6	249.969	8872.53	593.027	24345.5	394.994	8326.53	3951.52	31830	3561.31	31830	28049.2	31830	9998.72	31830	735.914	1074.43	573.442	1112.18	16685.3	9273.64	4570.32	6372.33
368.297	9085.07	329.432	12031.7	732.041	73923.3	620.97	13872.5	4823.27	31830	3982.38	31830	31811.3	31830	15781.1	31830	718.321	1242.44	1369.26	1301.04	30063.7	19762.5	34915.2	32129.5
519.502	12364.9	290.02	16438.6	536.907	73242	508.72	24750.8	3952.29	31830	3661.34	31830	19515.3	31830	14742.9	31830	1265.64	1516.86	1219.97	1026.79			11990	11990
143.673	2022.69	70.9711	3179.37	473.31	11894.4	348.451	10228	1760.41	62911.2	2902.03	68624.1	5309.95	95041.6	4436.72	89573.6	676.832	831.687	370.927	334.933	6113.76	6758.77	3008.15	3176.62
143.673	2147.04	491.481		391.699	12996	202.448	12532.7	2305.61	72292.9	2290.86		3457.57	98823.5	4834.06	94592.9	934.601	1144.31	188.777		5123.84	7260.01	2060.29	3046.76
143.673		491.481				391.699	7710.77	2326.1		2705.57				2937.12	93715	1068.59		248.802		5102.7	5025.8	4780.85	7480.45
78.587	1704.53	54.0907	2469.27	281.014	32938.1	148.664	35738.1	2276.24	61630.7	1907.01	75093.9	5358.16	91203.6	5131.36	101355	1072.6	883.36	682.497	581.896			2923.16	2034.01
54.0907	1968.27	78.587	3977.8	102.403		237.691	28173.5	2599.5	69223	1728.17	78100.1	5362.29	96259.2	3955.95	101006	764.526	650.298	833.957	687.931	1097.02	1056.89	6984.58	5616.39
102.403	1427.85	54.0907	3661.79	302.446	13413.7	125.726	19471.2	2759.66	67549.1	1662.23	71781.9	8831.01	99509.9	4849.56	103200	1127.19	693.345	665.221	829.122	4535.62	2502.34	2178.66	1147.69
1337.54	29459.4	1127.46	22319.4	666.325	28646.2	989.625	77326.3	5539.25	141375	7208.99	126013	60771.7	293106	65784.1	267442	629.106	1255.43	509.571	411.525	2181.44	768.385	3249.88	2184.16
1744.57	37133.7	2138.33	18948.6	1379.5	38462.7	1562.85	80877	4966.29	147574	5433.23	104782	61523.3	229774	58396.5	262587	545.426	825.775	455.76	522.36	3735.73	1456.94	9798.69	2918.6
1542.98	64222.3	2521.93	140731	1285.26	95529.3	1090.61	99815.8	5890.94	162840	7837.61	162239	80809	276738	72181.2	248941	608.534	892.665	829.042	1067.84	2260.32	1483.03	30329	6703.02
491.481	1543.59	491.481	2017.28	491.481	11414.3	35.1287	8228.25	1033.23	56710.7	1599.76	59183.6	1748.1	73581.8	1323.5	72568.7	495.065	562.255	1395.55	7013.49	1395.55	7013.49	3675.63	7311.19
491.481	1745.01	491.481	3113.85	491.481	15442.2	491.481	12799.1	824.627	55133.9	1098.3	63463.4	2473	71176.9	1595.86	75552	516.836	579.193	488.539	2811.34	488.539	2811.34	7879.49	10630.1
491.481	1312.87	35.1287	9417.44	491.481	15301.6	35.1287	9209.77	880.393	56241.9	1289.75	66038.2	1827.85	77309.5	1385.08	72538.1	366.252	505.109	1555.87	3427.36	1555.87	3427.36	8751.92	10734.9
1468.34	16369.3	256.746	25289	1179.99	31170.5	1092.91	37677.7	4596.01	31830	5912.68	31830	32337.7	127868	25026.2	145179	452.798	604.054	883.969	744.182	2693.45	1538.42	7627.22	7220.89
1468.34	24615.8	1468.34	19701.3	1839.58	20799.9	1679.76	51246	4757.57	31830	5872.33	31830	28108.6	147859	21633.4	156945	369.781	745.669	670.304	597.711	5375.93	6959.17	10669.6	11990
998.783	20151.6	2545.26	86624.9	1839.58	56873.9	1996.71	47677.1	5224.66	31830	7595.8	31830	35256.1	172021	27233.4	141245	399.577	622.552	647.446	879.585	11990	4912.01	10710.9	5569.4

## Sheet: Sup Fig 5
IL12 (Fold Change)								NLRP3 (Fold Change)								NFKB1 (Fold Change)
WT				CA01				WT				CA01				WT				CA01
1 Hr	4 Hr	6 Hr	8 Hr	1 Hr	4 Hr	6 Hr	8 Hr	1 Hr	4 Hr	6 Hr	8 Hr	1 Hr	4 Hr	6 Hr	8 Hr	1 Hr	4 Hr	6 Hr	8 Hr	1 Hr	4 Hr	6 Hr	8 Hr
2.409	243.324	1928.05	699.593					3.899	5.61166	6.6402	1.7654	8.179	8.33831	4.36992	2.66189	0.17	3.35577	8.54466	1.86412	0.351	7.1916	4.81414	3.34441
1064.28	22470	892408	142112	131.959	43033.8	353676	453345	7.911	8.43485	3.82479	1.51258	10.318	22.9545	10.927	2.92682	3.439	12.4775	25.8042	1.6865	3.076	13.4166	16.1751	0.557693
0.367	6524.73	45016.1	13554.6		78444.3	57786.4	101766	1.07	4.26845	6.36402	1.69079	4.887	28.134	13.699	10.1451	0.314	5.59717	18.6011	3.98953	0.645	9.71772	7.61108	7.30055

## Sheet: Fig 6B
iPSC: CA01, NFKB1: WT/1377delT vs. iPSC: CA01, NFKB1: WT/WT
0 Hr			4 Hr			6 Hr
Gene Name	Log (FC)	-Log (adj P val)	Gene Name	Log (FC)	-Log (adj P val)	Gene Name	Log (FC)	-Log (adj P val)
PCDHGA3	5.5322	4.67621	TNFRSF18	-3.0286	2.88743	TXNRD2	-4.9291	5.05963
FREM1	2.3032	4.67621	S100A6	-3.8623	2.88743	ZXDA	5.6065	4.93685
IAH1	-3.2849	4.50885	BST1	-2.5968	2.88743	S100A6	-3.1485	4.65807
COMT	-5.4297	4.50885	ME1	-4.1322	2.88743	PCDHGA3	5.4869	4.65807
ME1	-3.9551	4.09293	BIRC3	-2.722	2.85381	PTK7	1.9069	4.65807
S100A6	-3.2498	4.04618	DUSP2	-2.0896	2.80055	MX1	-2.4816	4.65807
ZXDA	4.9529	4.04618	CCR7	-2.5607	2.77799	TNFRSF18	-2.9538	4.6533
BIRC3	-2.7735	4.01327	MX1	-2.9996	2.77799	BIRC3	-2.426	4.6533
MRC2	1.6335	4.01327	LDLRAD2	1.6716	2.75978	CTGF	2.2214	4.58323
LYNX1	-2.2754	3.91575	AL157395.1	1.6716	2.75978	MSR1	1.6611	4.58323
LINC00865	-6.7749	3.88426	CXCL1	-1.7585	2.74831	TRGC1	-2.2947	4.44595
STRA6	2.4882	3.77814	DYNLT3	-1.9568	2.74831	COL15A1	2.0663	4.44595
PXDN	1.4991	3.57935	DLK1	2.453	2.74831	DNAJA4	-3.8433	4.44595
FLNB	1.1772	3.57935	KRT17	2.2683	2.74831	IL21R	-3.3174	4.44595
SLIT2	2.0345	3.57935	COMT	-5.7469	2.74831	COL4A2	1.507	4.42724
HAND2.AS1	1.8082	3.57935	ZNF469	1.4761	2.72228	ONECUT2	-2.2143	4.4214
CHCHD2	-1.2787	3.57935	CXCL14	2.4097	2.68884	LRG1	-2.0732	4.41876
DYNLT3	-1.8072	3.57935	CYP27B1	-1.6168	2.68884	PDPN	1.7411	4.37377
COL14A1	2.2629	3.57935	DNAJA4	-3.9765	2.68884	LINC01010	1.2041	4.37377
ABCA1	1.1693	3.57935	ACHE	-1.7711	2.68801	IGFBP3	1.5714	4.37377
NID2	2.4008	3.57935	HAS1	-3.4865	2.68801	PTPRO	1.2011	4.37377
TPM1.AS	1.8123	3.57935	TXNRD2	-4.7354	2.68801	ZNF469	1.5959	4.37377
MYO1D	-1.5225	3.57935	ADGRL2	1.8056	2.64869	MFAP4	2.5998	4.37377
TXNRD2	-4.6961	3.57935	ACSL4	-1.8515	2.60529	COL18A1	1.7024	4.37377
ADAM12	1.5266	3.55564	SLC7A8	1.5113	2.60389	COL4A1	1.4678	4.36563
MFAP4	2.1941	3.55564	GPR176	1.5208	2.60389	ARHGAP45	-2.4624	4.36563
CD14	-0.98161	3.54456	DNM3OS	2.1066	2.60007	SIGLEC9	-1.5687	4.35729
LOXL4	2.0626	3.54456	QPCT	-4.0215	2.60007	TMEM98	1.6013	4.29525
CALHM2	-1.6769	3.54456	NEU4	-1.8651	2.60007	ZMIZ1	-1.3385	4.27505
HIP1R	1.2467	3.54456	EGR3	-1.9535	2.60007	LRRC8B	-1.7653	4.26197
PDGFRA	1.6894	3.54263	ERICH5	2.5148	2.60007	S1PR3	2.0707	4.26197
ZDHHC4	-2.1014	3.54263	WISP1	2.636	2.60007	COL14A1	2.6146	4.24254
CREB3L1	1.281	3.54263	IL27	-1.8693	2.60007	QPCT	-3.2029	4.23655
NUDT19	-1.7859	3.54025	MASP1	2.7034	2.59881	BCL11A	-1.8591	4.23655
WWC3	-1.0206	3.5058	SYT1	1.5924	2.56403	LZTS1	1.7204	4.23655
BCAR1	1.1196	3.49169	FPR1	-1.5007	2.56403	LOXL4	2.3562	4.23655
PCDHA3	2.6131	3.49131	DCSTAMP	1.2621	2.54136	MRC2	1.5533	4.23655
PLAT	1.0916	3.49131	PCDHAC2	2.6057	2.53609	ACTG2	2.3431	4.21981
QPCT	-3.6664	3.4781	PCDHGA7	2.2063	2.5279	FAP	2.0303	4.21981
COL6A6	2.2549	3.4781	TNFRSF9	-1.474	2.48617	CHPF	1.5168	4.21981
ZBED6CL	-3.9424	3.4781	COL16A1	2.0903	2.48617	CPE	1.987	4.21981
TMEM176A	-1.007	3.4781	AL606760.3	-1.228	2.48617	EGFL6	2.1116	4.21981
PHKA2	-1.0528	3.4781	PHGDH	1.6907	2.48617	WISP1	2.9317	4.20121
TIMP1	0.87018	3.4781	FMN2	1.6931	2.48617	C10orf95	-1.8619	4.20121
SRPX2	1.5174	3.4781	LTBP1	2.3813	2.48617	TRIM4	-1.3367	4.20073
EXT1	1.246	3.4781	FAM126B	1.103	2.48617	PIGA	-1.2073	4.20073
GUCY1A2	1.4344	3.4781	OXTR	-1.6328	2.48617	PXDN	1.617	4.18657
MGMT	-1.9678	3.4781	CXCL2	-1.2362	2.48617	1-Mar	-1.1891	4.18657
GREM1	1.3821	3.4781	CPE	1.8647	2.48617	SLC26A2	-1.3041	4.18657
TMEM98	1.5206	3.4781	F2RL2	1.2358	2.48617	NHSL2	1.6076	4.18657
ACE	0.87417	3.4781	LTA	-1.8802	2.48617	FCHSD2	-1.169	4.18657
ARHGAP45	-1.5547	3.4781	C6orf223	-2.4633	2.48617	PI3	-2.0193	4.18657
SCARF2	1.4584	3.4781	KIF25.AS1	-2.5715	2.48617	ME1	-3.7754	4.18452
TMEM164	-0.79247	3.47547	TRGC1	-3.1539	2.48617	GPX8	1.0002	4.18156
LAMA2	2.1844	3.46695	TMSB4X	-1.1425	2.48617	DLK1	2.6188	4.16879
COL6A2	1.066	3.46695	ZXDA	5.4775	2.48617	ACSL4	-1.8251	4.15351
COL15A1	1.912	3.46552	OTUD6A	1.0655	2.48617	CHST3	1.4411	4.15351
CXCL1	-1.5276	3.46338	FSD1L	-1.1736	2.48617	HHLA2	-2.7449	4.13408
TRIM61	3.5707	3.46338	AL772363.1	-3.7522	2.48617	IGF2.1	1.9476	4.13408
JAM3	1.2734	3.45424	ADM	-1.1339	2.48617	IL2RA	-2.5811	4.13408
ASGR2	-0.8945	3.43181	ARHGEF17	1.344	2.48617	COL1A1	1.9212	4.13408
CUZD1	3.6397	3.41425	AP000873.3	-1.228	2.48617	FREM1	2.3802	4.12856
PRPS2	-1.0051	3.40445	MGMT	-2.2893	2.48617	PDGFRB	1.4607	4.12716
KDM5C	-0.80144	3.40445	LINC01465	-1.3271	2.48617	FSTL1	1.643	4.12053
ACTA2	1.4055	3.40445	ACOT2	-2.2052	2.48617	ANTXR1	1.6514	4.10243
COL4A2	1.8451	3.40445	CIB2	1.5286	2.48617	SLC16A7	-1.8864	4.09934
FSTL1	1.5233	3.39998	CCL5	-1.12	2.48617	FAM78A	-1.38	4.09925
ACOT2	-2.5747	3.39998	CSF3	-2.3456	2.48617	SALL3	-2.6108	4.08886
EIF1AX	-0.87729	3.39407	TYMP	-1.2891	2.48617	ZNF221	-2.0801	4.07612
FPR3	-1.175	3.39407	ABCG1	1.775	2.48617	PTGIR	-1.337	4.07433
COL5A1	1.7816	3.39267	PNMA8A	1.5148	2.47773	NR2F1	3.0627	4.0545
ANTXR1	0.95484	3.38584	TPM2	1.1184	2.47348	CXCL14	2.8813	4.0545
CLCN4	-1.1306	3.38584	MAP1B	1.4681	2.46372	DYNLT3	-1.6013	4.0545
SYNGR3	-1.0798	3.38174	IL23A	-2.2428	2.46372	NID2	2.4925	4.0545
ADAMTS15	1.1966	3.36968	RASAL1	1.5951	2.46372	COMT	-5.2487	4.0545
COL6A1	0.81756	3.364	MRC2	1.531	2.46372	TLR5	-2.3531	4.05374
PCDH1	1.7799	3.36394	WNT2	2.9123	2.46207	FOXP1	-1.2378	4.05374
COL4A1	2.0043	3.36394	COL4A2	1.7554	2.45417	TSKU	1.3227	4.03621
DLK1	2.3872	3.36394	PAMR1	2.2494	2.44503	LRRN2	1.4972	4.02611
THBS1	1.7362	3.36394	MSMO1	-1.3246	2.44501	WWC3	-1.097	4.02486
CRISPLD2	1.2439	3.36394	PRPS2	-1.0737	2.44248	NNMT	1.4098	4.02486
TPX2	-0.89303	3.36394	RELN	2.682	2.44174	GSTM3	1.1542	4.02163
TYMP	-1.2534	3.36394	FPR2	-1.702	2.44174	FAM126B	1.239	4.02163
LINC02172	1.5073	3.35551	BCL11A	-1.2574	2.43043	SUCNR1	-1.5422	4.02163
HBEGF	0.95644	3.35551	SPEG	1.6647	2.42028	F2R	2.0061	4.02163
SLC16A10	1.3933	3.35551	INSIG1	-1.2975	2.41393	SEMA3C	1.1513	4.02163
NAP1L2	1.8282	3.35551	LOXL4	2.2191	2.41393	AC079015.1	1.7429	4.02163
COL6A3	1.9884	3.33326	COL4A1	1.7829	2.41393	MGMT	-1.6899	4.02163
F2RL2	1.8653	3.33326	ARHGAP45	-1.8307	2.41393	DCN	1.7468	4.02163
P4HA2	1.1484	3.33326	HHLA2	-3.9947	2.40576	SLC7A8	1.2131	4.02163
PTK7	1.4553	3.33326	NFKB1	-1.277	2.40576	ACOT2	-2.1255	4.02163
NXT2	-0.98437	3.33326	FAM24B	3.5298	2.40576	HAS1	-3.1707	4.02163
MSR1	1.264	3.33326	SLC5A3	-0.9455	2.40576	ZNF366	-1.4461	4.01538
GDF6	1.7388	3.33326	SERPINA1	-1.3267	2.38339	CPXM1	-1.5713	4.01538
CCND2	0.86275	3.33326	GLI2	2.7115	2.37119	TGFBR3	1.4254	4.00738
ANKLE1	-2.4012	3.33326	TRGJ1	-1.3446	2.37119	SERPINE2	1.2555	4.00738
DOCK2	-0.91216	3.29793	ARPIN	0.93605	2.37119	LAMA2	1.9749	4.00738
NFKB1	-0.91307	3.27413	HES4	-1.3509	2.3595	WNT2	2.4754	4.00738
ACSL4	-1.0221	3.27413	PCOLCE	1.3691	2.3595	CMKLR1	1.1535	4.00738
ADAMTS1	1.9869	3.27413	ALDH1L2	1.5243	2.3595	SLC44A2	1.1173	4.00738
HOPX	2.0633	3.2657	HCG11	1.7088	2.35018	IGDCC3	1.8984	4.00566
FADS2	-0.87018	3.25515	KIT	-2.6005	2.34868	CXCL11	1.4505	3.98498
CXCL14	2.3335	3.20588	TIFAB	1.746	2.34868	COL3A1	1.8121	3.98405
CGAS	-1.5632	3.20588	OSM	-1.2804	2.34868	TNFRSF10D	-1.4613	3.98405
TMSB4X	-0.84248	3.20588	IER5	-1.0301	2.34658	BBOX1	1.8478	3.98088
COL1A1	1.8749	3.20588	DAZL	-1.3211	2.34261	FPR1	-1.6958	3.98088
CHCHD6	-0.98679	3.20527	SH3D19	1.1941	2.34261	TRGC2	-1.563	3.97118
PDGFRB	1.4258	3.20527	EIF1AX	-1.0896	2.34261	COL1A2	1.4244	3.97118
MEST	1.659	3.20527	SNHG10	-1.4085	2.34261	CCDC71L	-1.6411	3.97118
FBN1	1.709	3.20527	AL358472.3	3.1816	2.33419	RHOBTB1	1.0817	3.97118
ITGA11	1.4255	3.20527	C2orf74	1.1003	2.33419	SEZ6L2	1.1785	3.97118
ADGRL2	1.7235	3.19626	IL1A	-1.2625	2.33419	SULF2	1.2068	3.97118
RAI14	1.2181	3.19065	KLHDC8B	0.98042	2.33419	ITPKC	-2.5392	3.97118
FKBP10	1.6418	3.17783	FAM43A	-1.1935	2.33419	FPR2	-1.8011	3.97118
COL3A1	1.6876	3.17323	SHROOM3	1.8131	2.33419	COL6A2	1.038	3.97118
SYT6	0.97289	3.16491	ARSJ	1.2383	2.33419	SIK3	-0.84797	3.97021
CHPF	1.2955	3.16293	PCDHA6	2.0584	2.33419	ZCCHC14	-1.593	3.97021
PRAME	0.80579	3.16293	ZDHHC4	-1.4622	2.33419	HSPA6	-1.6609	3.96642
GDA	3.9934	3.16283	TMEM176B	-1.027	2.33419	CDH11	1.5623	3.96485
SYNPO	1.6007	3.15141	IDO1	-1.4525	2.33419	SPOCD1	1.4788	3.96437
SEMA5A	1.7871	3.13483	DYNC2H1	1.1203	2.33419	KIF21B	-1.6915	3.96437
LMO7	1.1353	3.12734	IL18	-1.0146	2.33419	LTBP1	2.3369	3.96437
FGF7	1.6321	3.12734	ZEB1	1.1431	2.33419	CYP1B1	-1.1542	3.96437
ENAH	1.2111	3.11245	SLC29A3	1.1587	2.33419	TIPARP	-1.1236	3.96437
ZNF680	-1.0046	3.11245	HCAR2	-1.2088	2.33419	MEST	1.7274	3.96437
S100A16	1.3201	3.10773	NID2	2.4762	2.33419	COL5A1	1.7614	3.96437
CALD1	1.5327	3.10674	SOCS3	-1.1643	2.33419	ENDOD1	1.1577	3.96437
PDPN	1.5758	3.08838	LINC01539	-1.8203	2.33419	ACTA2	1.4362	3.96437
SERPINE2	1.5167	3.08838	SULF2	1.2853	2.33419	CALHM2	-2.6634	3.96437
PLEKHO1	-0.56249	3.08755	TSHZ2	1.8273	2.33419	ITGA11	1.9965	3.96437
GAS8	-1.4597	3.07949	C22orf46	0.92619	2.33419	SEPHS2	-1.5843	3.96437
BST1	-2.6462	3.0792	PIM3	-0.84086	2.33419	WFDC12	-2.9464	3.96437
VCAN	1.7723	3.0792	MYEF2	1.9569	2.32417	ETS1	-1.6742	3.95094
FDFT1	-0.69778	3.0792	PI3	-2.1056	2.32417	NECAB3	0.95244	3.95094
H2AFY2	1.0903	3.0792	P2RX7	-0.99723	2.32274	GCLC	1.1664	3.94566
SIGLEC14	-0.84219	3.0792	HLA.DQA2	-1.6396	2.32146	VAV1	-1.0911	3.94566
FPR1	-0.99171	3.0792	EGFL6	1.7706	2.32146	SLC8A3	-1.9962	3.92467
MX1	-3.4324	3.0792	SLC43A1	0.92318	2.32146	COL6A3	2.1519	3.92369
IGFBP3	1.7609	3.07781	MSR1	1.3961	2.31295	G0S2	-2.5147	3.92136
PRDX4	-0.95524	3.07781	TSPAN5	1.8527	2.31279	PDLIM1	1.2139	3.91446
IGF2.1	2.1151	3.07781	FASN	-0.81951	2.31279	PROX1	-1.884	3.90907
CKAP4	0.89219	3.07781	TNFSF9	-1.8082	2.31279	CHSY1	-0.92878	3.90907
ODF3B	-0.66467	3.07781	SCN2A	2.4055	2.30517	SYDE1	-1.239	3.88629
COL1A2	1.2391	3.07361	PIM1	-1.2375	2.28463	FAM43A	-1.4976	3.87257
ST3GAL1	-0.66589	3.07361	KAZN	1.8938	2.27817	IGFBP7	1.0713	3.87257
PDLIM3	1.3647	3.07152	BASP1	-0.84233	2.27817	LAMB3	-1.8943	3.86957
GPX8	1.0908	3.07152	SCUBE3	1.6862	2.27817	CNTN4	1.9112	3.86957
DNAJA4	-3.4688	3.05739	TEAD1	1.5921	2.27817	CKAP4	1.1676	3.86957
FAM84B	1.2217	3.05336	RNASE8	1.891	2.27817	RAB11FIP5	1.3522	3.8648
PEG10	1.6224	3.05175	FBLN5	1.5463	2.27817	FLNB	1.5546	3.8648
CDH11	1.6889	3.05175	AQP9	-1.4959	2.27817	TRG.AS1	-1.7178	3.86056
SPOCK1	1.6706	3.05026	STRA6	2.3492	2.27817	NPDC1	1.1151	3.85817
HLA.A	-0.87072	3.05026	AC012645.4	3.3393	2.27817	KDM5C	-0.78929	3.83203
LAMB1	1.3205	3.05026	VTN	1.4352	2.27817	CHRNA6	-4.4143	3.82959
EHD2	1.3722	3.04908	P4HA2	1.1961	2.27762	EVI2B	0.70538	3.82545
IGFBP5	2.5768	3.02386	TRIM61	3.4731	2.27461	ZNF572	3.2609	3.82446
CD248	1.3513	3.01983	PARVA	1.1269	2.27461	KRT8	1.84	3.82446
AFAP1L2	1.6555	3.01643	F2R	1.6119	2.26448	PCOLCE	1.6146	3.80236
HOXC6	3.6545	3.01643	PTGS2	-1.2971	2.25994	FKBP10	1.8334	3.80176
CTSZ	-0.76407	3.01643	SEMA3C	1.2573	2.25727	SPARC	0.89729	3.79388
ZFYVE9	1.2887	3.01298	SLC7A14	3.4619	2.25293	IFFO2	-1.5041	3.79043
ST6GAL2	1.4299	3.01298	GRIN2D	1.3655	2.25085	SHB	-1.3514	3.79043
CCDC184	2.0579	3.00778	CDH2	1.4335	2.24847	LUM	1.7255	3.79043
B4GALNT4	1.6138	3.00561	ZNF652	1.3133	2.23752	GPR85	-1.7052	3.78704
KIRREL1	0.8291	3.0027	NECTIN4	1.152	2.23746	PCDH18	1.4835	3.78616
LOXL2	1.4391	3.0027	DAG1	0.98029	2.23746	NR6A1	-0.97211	3.78616
DHCR24	-0.64928	2.99879	NEURL1B	1.781	2.23746	PPIF	-1.4159	3.78616
COL5A2	1.5612	2.99879	PDGFA	-1.311	2.23746	AFAP1L2	1.6582	3.78616
CPE	1.5177	2.99879	FZD1	1.0534	2.23746	THSD1	1.0662	3.78616
LRRC61	-3.2994	2.99879	ARMCX2	0.94766	2.23746	CX3CL1	2.0755	3.7749
PKIA	1.0552	2.99879	FBLIM1	1.6385	2.23713	FBLN5	1.7789	3.77075
WISP1	2.6307	2.99879	XIRP1	-1.8059	2.23397	ZNF654	-0.99013	3.76912
FAM24B	3.5961	2.99879	COL6A6	2.2069	2.23397	PPRC1	-0.77671	3.76718
STXBP6	1.3317	2.99879	CXCL5	-1.4054	2.23397	S100A9	-1.1365	3.76334
P3H4	1.3887	2.99879	PCDHB2	1.3563	2.23397	ITGB5	0.98531	3.76334
TNFSF9	-1.2674	2.99879	C6orf222	-2.2905	2.23397	PLA2G15	1.3222	3.76273
HSPB6	-1.318	2.99879	CHCHD2	-1.5274	2.23397	TNFRSF21	-1.1337	3.75885
NR2F2	1.8826	2.99247	VASP	-0.78493	2.23397	CD93	-1.5975	3.75691
DCHS1	1.0788	2.99063	SMURF2	0.73938	2.23362	RBM15	-0.89641	3.74637
F2RL1	1.345	2.98674	MMP10	-1.8112	2.23095	FOSL2	-1.259	3.74637
SEMA4C	1.4236	2.98226	F2RL1	1.9011	2.23077	CGAS	-0.78215	3.74637
FGD5	0.91836	2.98226	LAMA2	1.7428	2.23004	PRR5L	-2.1132	3.74521
LTF	-1.4287	2.98226	NAMPT	-0.85132	2.22997	ZNF619	-1.6321	3.74449
VGLL3	1.3735	2.98226	AC080129.2	-1.9285	2.22259	LXN	1.3621	3.74449
MME	0.86092	2.98226	MFAP4	2.2603	2.22259	FKBP5	-1.0622	3.74449
GJA1	1.5296	2.98226	ETS2	-0.88631	2.22259	CLMP	1.7069	3.74449
MEG3	-3.0731	2.98226	HAND2	1.4862	2.22167	GPR176	1.7784	3.74449
PRELID3B	-0.58401	2.98226	NR2F1	2.8382	2.22167	SCARF2	1.6463	3.74449
MASP1	1.9479	2.97918	SLAMF1	-2.4817	2.2103	LIMK2	-0.96424	3.74251
ADAMTS2	1.0194	2.97918	AK4	-1.2802	2.20597	RGS16	-2.575	3.73554
PAMR1	1.9481	2.97918	G0S2	-1.5114	2.20597	MITF	1.1433	3.73554
ABCG1	1.9808	2.97918	JUNB	-0.77927	2.20597	COL6A6	2.1393	3.72888
FKBP7	0.76437	2.9786	TUBB3	1.1139	2.20461	FCAMR	-2.9983	3.72642
IGSF22	1.2638	2.97159	1-Mar	1.4548	2.19919	EDNRB	-1.0339	3.72642
SAT1	-0.55897	2.9711	TFPI2	-1.0696	2.19919	P4HA2	1.0745	3.71462
ACHE	-1.3634	2.96766	CDC42EP4	-1.3037	2.19919	GSDMC	-3.5082	3.71287
MSRB3	1.5752	2.95711	EBI3	-1.257	2.19919	PAWR	1.3157	3.70686
PARVA	1.0179	2.9544	TNFRSF4	-1.1807	2.19854	ALX1	1.2482	3.70573
DNM3OS	1.8582	2.94615	PCDH18	2.4146	2.19854	TMEM19	0.72496	3.70309
PLOD2	1.1173	2.9401	CKS2	-0.71035	2.19854	ADAMTS4	-2.548	3.69659
LUM	1.4588	2.9401	SLC8B1	0.92062	2.19854	COL16A1	1.9279	3.68355
CCDC8	1.0631	2.9401	LOXL2	1.7383	2.19693	VGLL3	2.0535	3.68355
RASAL1	1.0173	2.92775	PRELID3B	-0.74972	2.19693	EDN1	1.9991	3.68355
PCDH10	1.3666	2.91077	PCDHGB6	1.3938	2.19638	DPYSL2	-0.98862	3.68355
LTBP4	0.72015	2.91077	RIPK2	-0.99932	2.19638	FZD8	1.2239	3.68355
HAND2	1.527	2.9057	CD48	-0.841	2.19318	PLOD1	1.0021	3.67436
PCDHGB5	-1.3577	2.9057	IL10	-2.406	2.19318	NCKAP1	1.3445	3.67436
COL23A1	0.95209	2.9057	FAM49A	-1.3259	2.19318	SLC41A1	-1.059	3.67285
LILRB2	-0.4868	2.9057	DKK2	-1.1188	2.19318	PRDM1	-1.0336	3.67285
FLRT2	1.4022	2.89849	HMGCS1	-1.0375	2.19318	CHD7	-1.1222	3.67285
SPARC	0.49387	2.89815	TNFAIP8	-0.81616	2.19318	ZDHHC4	-1.5899	3.669
TNFRSF12A	0.77978	2.89815	GRIA1	2.3178	2.19318	COL4A5	1.8398	3.669
EGFL6	1.7954	2.89654	IL12B	-2.4469	2.19318	IL24	0.98495	3.66663
RFLNA	1.0784	2.89654	DBN1	1.202	2.19318	XYLT1	1.0969	3.66111
LINC01010	1.139	2.88928	IER3	-0.94866	2.19318	FN1	1.8218	3.65064
ZNF572	3.9664	2.88719	MOXD1	1.886	2.19318	TEK	2.4086	3.65064
ADAM19	1.3978	2.87969	EEPD1	1.4896	2.19318	ID3	1.3132	3.64556
ZNF37A	0.94487	2.87969	UPP1	-0.97223	2.19318	VCAM1	1.1791	3.64556
C1QTNF6	0.61902	2.87969	PCLO	1.8195	2.19318	DSTYK	-1.5755	3.64556
CCDC125	-2.7477	2.87167	PPP1R9A	1.2834	2.19318	FCMR	0.86305	3.64556
SREBF2	-0.58943	2.87167	KMT2E.AS1	-1.0525	2.19318	SCARB2	0.72633	3.64556
PAWR	1.4281	2.87034	ARHGEF5	0.81159	2.19318	ARSI	1.6503	3.64556
MICAL2	0.58332	2.86986	PTK2B	-0.94939	2.19318	DBN1	1.1566	3.64556
COL16A1	2.274	2.86382	ADGRA2	1.3305	2.19318	RIPOR2	-1.4866	3.64556
CCDC3	2.8026	2.86322	NBN	-1.0157	2.19318	TRIM27	-0.74017	3.64556
DCN	1.4717	2.86322	FREM1	2.5148	2.19318	MAGED1	0.8895	3.64556
TEAD3	1.6029	2.8605	PRUNE2	0.80575	2.19318	EGR2	1.379	3.64556
CD163	-0.53702	2.85347	ABCA1	1.3657	2.19318	NYNRIN	1.2207	3.64556
TEAD1	1.4256	2.85001	SNX30	0.88274	2.19318	CCPG1	0.8554	3.64556
LMCD1	1.427	2.84719	PAPPA	2.3945	2.19318	NAALAD2	1.1297	3.64495
TENM3	1.5853	2.84719	MICAL2	1.0588	2.19318	HAPLN4	1.3063	3.64495
IFI27	-0.60121	2.84719	TMEM86A	1.8534	2.19318	INHBB	-1.67	3.64277
FABP4	0.955	2.84479	TSPAN18	1.3352	2.19318	ECM1	0.85687	3.63924
LRRC32	1.3396	2.84479	H2AFY2	1.0859	2.19318	RHOB	1.066	3.63049
ISM1	1.13	2.84479	HSPA12A	1.3607	2.19318	RBFOX2	1.1576	3.63049
TPM2	1.0094	2.83594	GPRC5A	-0.95952	2.19318	AQP4	2.0355	3.62856
CERCAM	0.88479	2.83499	VDR	0.72217	2.19318	P3H3	1.2724	3.61527
IGSF21	1.8894	2.83251	CMKLR1	1.24	2.19318	H2AFY2	1.1422	3.6138
MYEF2	1.5516	2.83251	RASL11A	-1.1916	2.19318	NES	1.1034	3.60891
IFNLR1	0.9637	2.83044	N4BP2L1	-1.2497	2.19318	TMEM200A	1.7166	3.60891
TCEANC	-0.82532	2.83044	LINC01588	-0.79974	2.19318	FBN1	1.9769	3.60891
CCDC180	2.7251	2.83044	GPR132	-0.74951	2.19318	MMP2	0.91605	3.60891
SOX6	1.2579	2.83044	THBS1	1.7209	2.19318	GPCPD1	-0.82884	3.60891
RNASE1	-0.70375	2.83044	ISG20	-0.91463	2.19318	ANKRD22	-1.8719	3.6082
FGFRL1	0.57096	2.82728	IRX3	-0.93438	2.19318	COQ8A	-1.1543	3.60783
RASL11B	0.92798	2.82728	CCL3L1	-1.0215	2.19318	LINC02381	-2.677	3.60713
CLMP	1.2633	2.82728	SALL3	-1.6499	2.19318	ADGRL2	2.058	3.60553
GPC6	1.3862	2.82728	PLTP	0.78181	2.19318	B3GNT2	0.91634	3.60553
ITGB3	0.56541	2.82728	C3	0.74679	2.19318	LOXL2	1.3912	3.60553
PRKCH	0.82918	2.82542	MAST3	0.94552	2.19318	RRS1	-1.2243	3.60553
FLT1	1.2835	2.81973	PGPEP1	1.0265	2.19318	SERPINH1	1.3652	3.60553
FN1	1.7417	2.8191	PLAUR	-0.91228	2.19318	ADAM12	1.6549	3.60553
PRRG1	-0.92437	2.81443	COL6A2	0.85241	2.19318	SOCS1	-0.89244	3.60553
LZTS3	1.1657	2.81369	ARID1A	0.74116	2.18988	FOXO3	-1.0291	3.6053
ITGB7	0.80306	2.81158	KCNC4	0.85307	2.18988	STRA6	2.1564	3.6053
ORAI1	-0.46941	2.81158	HSD17B7	-1.0959	2.18988	SLC13A3	-1.2705	3.6053
HMGCS1	-0.60773	2.81127	SATB1	1.3445	2.18988	VGLL2	-1.6748	3.60305
C16orf45	1.1689	2.81127	DZIP1L	1.4875	2.18988	TLR8	-0.9729	3.60305
KIAA0319	1.8064	2.80388	CXCL8	-0.85803	2.18988	TNFRSF12A	1.0736	3.60305
ACAT2	-0.7576	2.80388	CGAS	-1.5223	2.18988	CDC7	-1.606	3.60291
CYP19A1	0.94893	2.80181	FAM168A	0.73146	2.18988	SLC26A4	-3.9829	3.60291
ITGB8	1.0427	2.798	ZNF385A	1.0013	2.18988	ZNF532	0.96519	3.60291
TMEM176B	-1.1277	2.79588	C12orf76	0.73379	2.18988	PARVA	1.1271	3.59592
KRTAP5.7	1.4647	2.79019	BBS4	0.88067	2.18988	ABI3BP	1.7145	3.59156
CLEC10A	-1.1095	2.79019	BCL2A1	-0.82163	2.18988	TMEM70	-1.0844	3.57746
AC012645.1	2.6243	2.78632	KDM6B	-0.87941	2.18988	PROK1	3.1091	3.57323
ZNF441	-0.86832	2.78212	CCL3	-0.9268	2.18988	F2RL2	1.4319	3.57323
FDPS	-0.6102	2.77911	SLC6A17	2.3997	2.18948	MXRA5	1.7747	3.57323
ATP2B4	0.76647	2.77911	NCF2	-1.0361	2.18948	FZD1	1.3039	3.56856
PDRG1	-0.68216	2.77911	HSPA1A	-0.94144	2.18948	FGF7	2.0988	3.56754
ATP8B2	0.86975	2.77892	AC069209.1	-1.3312	2.18948	KRT18	1.7897	3.56468
MSMO1	-0.73315	2.77892	NDFIP2	0.86039	2.18948	TM6SF1	0.77359	3.56468
GFPT2	1.5079	2.77892	FOXP1	-1.2302	2.18838	SLC16A6	1.2235	3.56468
MGP	1.7369	2.77866	LTC4S	-0.80817	2.18838	AC116563.1	2.4883	3.56185
SLC16A6	1.0761	2.77866	TGFBR3	1.2764	2.18804	PHGDH	1.52	3.55647
TMEM200A	1.2393	2.7758	TRIM28	-1.1231	2.18804	TENM3	1.6397	3.55647
MFGE8	0.80027	2.7758	MAPKBP1	-0.92351	2.18774	TGFBI	1.0558	3.55647
PMEPA1	1.497	2.7758	COL4A5	2.1897	2.18712	VNN3	-1.391	3.55647
COL11A1	1.574	2.7669	AL021707.4	0.629	2.18621	KC877982.1	2.4882	3.55647
ZNF618	1.0744	2.76073	PCDHA10	2.1407	2.18474	FAM223B	-0.65429	3.55647
MOXD1	1.6733	2.75918	JAM3	1.6055	2.18474	DCUN1D3	-1.4029	3.55647
ECE1	1.1045	2.75699	FOXF1	-1.0363	2.18231	PCDH8	-2.4715	3.5561
FADS1	-0.67299	2.75671	TAL1	-1.026	2.18111	ZNF526	-1.1505	3.5561
NPTX2	1.2	2.74982	VCAN	2.1268	2.18111	PRPS2	-1.027	3.55569
PALLD	1.4638	2.74805	HSPB6	-2.2277	2.18111	HUNK	1.2586	3.54867
PDLIM4	0.75086	2.74805	APOBEC3A	-1.5413	2.17597	PCDHB16	3.3901	3.54639
PTPRS	1.3903	2.74805	NECTIN2	-0.93105	2.17382	PEG10	1.512	3.54639
HK3	0.58166	2.74567	IRF8	-0.71838	2.17284	LCOR	-1.0591	3.54639
REEP1	0.76814	2.74338	PLK3	-0.66402	2.17054	SMAD3	1.3544	3.54639
OLFML3	0.70133	2.73786	BBS9	1.026	2.17054	ALPK2	1.1536	3.54639
CTGF	1.5293	2.73429	CD248	1.713	2.17054	AC093157.1	-1.0457	3.54563
THY1	1.1494	2.72554	MMP21	-2.1389	2.17054	ZNF385A	1.0382	3.54031
PSMD10	-0.5885	2.72319	SPOCD1	1.083	2.16837	RASGEF1B	1.5806	3.53529
MNS1	-1.8554	2.72319	PXDN	1.6699	2.16837	LMNB1	-1.5534	3.53529
SLC6A9	2.402	2.72225	ALKAL1	1.651	2.16837	ROR1	1.2888	3.53292
PTRHD1	-0.72664	2.71697	AC012150.2	1.2902	2.16837	SLIT2	1.9476	3.52682
CDC42EP1	0.94758	2.70981	AC026461.3	-1.5609	2.16837	3-Mar	-1.2119	3.52682
FAM213B	-0.67701	2.70666	BAIAP2.AS1	1.2729	2.16837	HAS2	1.308	3.52682
RGL1	-0.46238	2.70666	NUDT19	-1.7044	2.16837	MAPKBP1	-1.5297	3.52682
ENPP4	0.6071	2.70666	LIMD1	1.0022	2.16833	N4BP2L1	-1.5283	3.52625
OLIG2	1.1569	2.70494	NISCH	0.81629	2.16833	COL5A2	1.5826	3.52411
HCG11	0.91591	2.70228	KCTD7	0.71244	2.16833	BRF2	-1.2168	3.52411
CAVIN3	1.2575	2.69717	LAMB1	1.3324	2.16833	PIM2	-0.90415	3.51927
LRP4	1.4019	2.69717	NXT2	-0.84612	2.16833	ZBTB47	-0.73371	3.51584
CDH2	1.4254	2.69422	C15orf48	-1.0555	2.16833	MME	0.92601	3.51584
LAMC3	1.3835	2.69334	LARP6	1.0842	2.16833	CHCHD2	-1.1952	3.51234
MAP1A	0.8181	2.68994	AGO4	0.65266	2.16627	KLF6	1.0585	3.51234
LTBP1	2.2747	2.68069	LINC00158	-1.2979	2.16627	RASSF8	-0.85975	3.51234
ZNF532	0.60299	2.68069	ADAM23	1.3812	2.16501	DDX23	-0.88475	3.51234
RAB11FIP5	1.1406	2.67693	LINC01181	-0.89499	2.16501	NDN	1.0134	3.51234
SDC3	0.5306	2.6752	COL14A1	2.4741	2.16211	GREM1	-1.1281	3.51234
AMOTL1	1.2461	2.6752	TCAF1	1.2618	2.16114	RRAD	-2.1032	3.51234
UNC5B	0.85175	2.6752	NOLC1	-0.661	2.16114	SNAI1	-2.0152	3.51234
CYTL1	-1.0799	2.67262	COL11A1	1.5872	2.15974	UCHL1	1.0358	3.51152
DCSTAMP	0.87389	2.66914	SMG7	-0.86802	2.15974	C15orf39	1.0242	3.51152
ZBTB10	-0.53281	2.66625	PLCD3	1.2175	2.15583	MFHAS1	-1.0078	3.50878
NDN	0.71709	2.66567	SDK1	0.93233	2.15567	CD248	2.2862	3.50878
MYC	-0.63987	2.66047	HOXA11.AS	1.9486	2.15532	NUDT4	-1.4716	3.50878
AL022322.1	2.0072	2.65853	HUWE1	-0.8034	2.15532	RUBCNL	-0.91581	3.50878
RELN	2.7368	2.64966	SAR1A	-0.79488	2.15532	GPC6	1.5935	3.50878
LYVE1	-1.3985	2.64966	NFKBIA	-0.67756	2.15532	CNTNAP1	-1.1824	3.50878
GABRB3	1.6731	2.6438	THSD4	1.6629	2.15532	CBX4	-2.0433	3.50878
PRUNE2	0.52372	2.6316	PALLD	1.3718	2.15488	TRGJP1	-2.3641	3.50718
S1PR3	1.8651	2.6316	MXRA5	1.7186	2.15488	RASGRP3	0.65739	3.49967
EDNRB	-0.72936	2.6316	ALDH1A1	-1.0276	2.15488	HK2	-0.99144	3.49967
NSMCE1	-0.69411	2.62712	NCKAP5L	0.75717	2.15488	PTP4A3	-1.0724	3.49967
AASS	1.4653	2.62703	SMAD3	0.69806	2.15488	SORCS1	1.0748	3.49967
KCNJ6	1.484	2.62184	RRAD	-1.5127	2.15488	SPN	0.95771	3.49964
CSRP2	1.3547	2.62037	PAPPA2	2.6796	2.15398	ERMP1	0.62206	3.49546
HS6ST2	1.3271	2.61361	PID1	-1.1813	2.15398	OXTR	-1.3998	3.49116
ANO9	-1.3162	2.61334	B4GAT1	1.0694	2.15398	SLC16A5	0.70354	3.49116
MAP1B	1.5212	2.61284	KLF4	-1.1438	2.14645	P3H1	0.83632	3.49078
BTF3	0.72292	2.61284	LEF1	1.1157	2.14643	EIF1AX	-0.7887	3.49007
STC1	1.5277	2.61284	CALD1	1.5931	2.14643	PDRG1	-0.91201	3.49007
DHCR7	-0.70386	2.61284	ADAM19	1.0903	2.14384	PALB2	-0.99953	3.48883
AL158835.1	1.5141	2.61284	EPDR1	1.2808	2.14384	ACVR2A	1.8066	3.48864
HM13	-0.61936	2.61284	PRDX4	-0.89301	2.14069	CXorf21	1.5347	3.48864
LZTS1	2.0216	2.6066	FDPS	-0.89562	2.14016	SLC9A7	0.98368	3.48864
ECHDC3	-1.6337	2.60513	MBNL2	1.4808	2.13991	SYT1	1.8515	3.48864
ANKRD1	1.3174	2.60406	TNF	-0.86798	2.13751	PXN	-0.71236	3.48864
KRT18	1.42	2.60024	AP003086.2	-2.0115	2.13751	TLE3	-0.93709	3.48864
GNAS	0.49913	2.59012	PTPRS	1.4876	2.13751	PXDC1	0.8414	3.48413
LRG1	-0.64021	2.59012	COL18A1	1.4319	2.13751	EFHC2	-2.9395	3.48413
NLRP2	0.81688	2.58759	CPM	-1.1099	2.13582	CSTF2	-0.73122	3.48413
TNFRSF18	-2.6135	2.58236	IL6	-1.1276	2.13531	PAMR1	2.4171	3.48413
SERPINA1	-0.68702	2.57887	TJP1	0.79907	2.13531	CAMK1G	-1.5736	3.48089
CSPG4	0.73431	2.577	VCL	1.0084	2.1352	TRIM61	2.9351	3.47867
AL022322.2	0.84956	2.577	AC091493.1	-1.1795	2.13279	CALD1	1.6443	3.47782
CYR61	1.1287	2.57621	FUNDC1	-0.7306	2.12888	ACE	1.1068	3.47728
KRT17	1.9708	2.56854	KCNQ1	0.6116	2.12865	NFKB1	-0.89466	3.47702
PCDHA10	1.4863	2.56692	MAP3K8	-0.7127	2.12865	TSPAN9	1.3054	3.47702
TGM5	0.91933	2.56692	PDPN	1.7758	2.12734	MYEF2	1.7689	3.47537
ARMCX2	1.0259	2.56629	SIAH2	-0.7203	2.12326	PRR5	-1.2488	3.47376
SMIM37	-0.82113	2.56626	HOXA10	2.7594	2.12326	SPON2	1.4619	3.47215
LOX	1.4215	2.56626	FCAMR	-2.1781	2.12118	PGM2L1	0.84413	3.47215
AL137003.1	0.64554	2.56626	SMIM37	-1.4311	2.12118	VCL	1.1299	3.47215
PFN1	-0.4544	2.56626	DAAM2	1.4896	2.12118	HAVCR2	0.98563	3.47214
NAALAD2	0.57804	2.56301	FKBP9	0.88664	2.12118	TMEM2	-0.92349	3.47214
PLD4	0.7153	2.56101	SRPX2	1.8137	2.12118	EBI3	-0.83298	3.47214
C1orf54	0.52019	2.55931	NFKB2	-0.6162	2.12118	SEMA5A	2.0561	3.46963
SHE	0.87065	2.55931	LINC02384	-2.0086	2.12118	S1PR5	2.145	3.46963
CCDC58	-0.65871	2.55931	AL031673.1	0.76838	2.12118	CDKN1A	-1.185	3.46735
MELTF	0.81492	2.55931	ZMAT3	0.82844	2.11996	MOXD1	2.4085	3.46735
TNC	1.5607	2.55931	IAH1	-1.7914	2.11342	NREP	0.81251	3.46392
AC004846.1	-1.7993	2.55931	TRGJP1	-2.9275	2.11342	CHGB	1.6409	3.4639
WFS1	0.44811	2.55876	ALAD	0.64544	2.11133	GGCT	-0.80018	3.46208
NR2F1	2.816	2.55876	FILIP1L	0.91712	2.10855	GADD45A	-1.6759	3.45918
CASK	-0.43812	2.55876	RPL37	-0.6459	2.10855	ZNF45	-0.7847	3.45658
SLC12A4	0.61797	2.55876	AC100802.1	2.1714	2.10855	TMCO3	0.68114	3.45654
CDR2L	1.0655	2.55876	FEZ1	0.96311	2.10855	ARRB2	-0.70665	3.45654
NES	0.79199	2.55642	CALCOCO1	0.87375	2.10855	AC007262.2	2.0817	3.45606
BOK	1.0923	2.55642	DUSP1	-0.98421	2.10715	FZD5	-1.3922	3.45322
MXRA7	0.66452	2.55642	CTGF	1.2589	2.10435	RFFL	0.76154	3.45322
IL34	0.85969	2.55339	CHPF	1.2777	2.10401	DOK3	-1.097	3.45267
SLC4A11	0.76584	2.54847	NEURL3	-1.3625	2.101	ARHGEF40	0.86275	3.45156
SYT11	0.46819	2.54757	INSM1	2.1256	2.101	TFRC	-0.78604	3.44903
HPSE2	1.692	2.54645	FXYD6	-0.77506	2.09846	SLC2A4RG	0.87608	3.4421
HSPH1	-0.45071	2.54645	TRMT61A	-0.97638	2.09846	GABRA2	2.036	3.44157
LINC01931	-1.5137	2.54526	MIR3945HG	-1.008	2.09835	RRP1B	-0.74992	3.44157
ERG28	-0.46887	2.54476	FADS2	-0.70324	2.09835	CCM2L	-1.7905	3.43892
RGCC	0.51972	2.54392	AP003071.5	-2.2336	2.09835	RAB34	1.055	3.43774
THEM6	-1.9999	2.54129	ADAMTS15	1.559	2.09835	TMTC1	1.4833	3.43565
TUBB1	1.9233	2.54129	ZNF503	-0.77908	2.09835	TGFA	-1.7653	3.42719
ACTB	-0.41944	2.54121	SINHCAF	-0.81433	2.09835	RFLNA	1.1265	3.42436
UCHL1	0.68787	2.54083	NIP7	-0.6057	2.09835	SMURF2	0.63977	3.42436
ZNF619	-1.7167	2.54011	SNRPD1	-0.69583	2.09835	SIGLEC14	-0.95311	3.42306
NCAM1	1.542	2.54011	BBC3	-1.2249	2.09835	DHRS13	-1.6882	3.41527
HTR2A	3.0569	2.54005	ADAM12	1.7676	2.09354	ARHGAP17	0.64164	3.41478
SYT1	1.6808	2.5363	INHBA	-1.3861	2.09352	ZNF618	1.3407	3.40892
AL450311.2	1.2016	2.53582	EXT1	1.0819	2.09336	THBD	-1.3733	3.40892
HSPA12A	1.055	2.53561	PDCD1	-1.325	2.09333	FAM210B	0.77103	3.40829
NT5E	1.5881	2.53447	OSBPL5	0.77561	2.09333	FAM217B	-1.3792	3.40347
LMNB2	-0.4695	2.53447	CADM1	1.041	2.09333	PLTP	0.89868	3.40244
CARD10	1.513	2.53447	RPGRIP1	1.1717	2.09333	NCOR2	-0.70715	3.40213
ERRFI1	1.1382	2.53361	GP1BA	-1.2554	2.09333	ERBB2	1.1547	3.40043
TGFBI	0.54298	2.53361	LINGO2	3.5061	2.09329	ZBTB6	-0.79963	3.39927
FSCN1	-0.53974	2.53361	AL441992.1	-0.65984	2.09329	TNFSF9	-1.0342	3.39752
PCOLCE	1.228	2.53361	SPON2	1.1913	2.08991	YOD1	-0.74512	3.39204
SEZ6L2	0.83883	2.53361	COL5A1	1.8055	2.08891	BATF3	-1.8159	3.39204
BATF	-1.293	2.52947	PDZK1	-2.173	2.08795	TMCC2	-2.4046	3.39003
FAP	1.9578	2.52554	C11orf96	-0.95039	2.08795	FABP4	1.3406	3.39003
VILL	-1.0071	2.52554	CASKIN2	1.3765	2.08795	STOM	-1.0163	3.39003
SPON2	1.0611	2.52554	SPHK1	-0.59477	2.08795	CREB3L1	1.6003	3.39003
FAT4	1.1312	2.52554	TNFRSF11A	0.78678	2.08795	AC012645.1	3.5436	3.39003
ATP6AP2	-0.50824	2.52554	KAT6B	0.84908	2.08631	DENND4C	-0.82182	3.38964
NFATC4	1.5318	2.52554	EGFR	2.1505	2.08451	R3HDM4	-0.79639	3.38948
TNFAIP8L3	0.99936	2.52554	ANTXR1	1.4354	2.08439	PDE1B	-0.85636	3.3871
VTN	1.284	2.52554	SERPINE2	1.4456	2.08439	SORT1	0.71498	3.38339
TEK	2.1416	2.52333	LTF	-1.6112	2.08439	ZKSCAN1	-0.63786	3.38339
TFAP2C	0.92538	2.52333	COL4A6	2.1618	2.08435	IGF1R	0.6784	3.38339
SERPINH1	0.5421	2.52181	PTGFRN	0.88991	2.08233	TJP1	0.7264	3.38145
PTPRF	0.63412	2.5189	KCNK5	-2.5162	2.08182	CYR61	1.7085	3.3796
EGFLAM	1.7731	2.51614	CXorf21	1.24	2.08182	EGFR	1.9241	3.3796
ACTG2	1.9151	2.5149	GTPBP4	-0.61782	2.07884	CERCAM	1.3628	3.3796
YAP1	1.1092	2.5149	SVEP1	1.7239	2.0786	PDCD4	0.70674	3.3796
ARHGDIB	-0.45349	2.5149	ARHGAP35	0.99035	2.0786	ADGRE1	-0.87654	3.3796
ATG4A	-0.6266	2.51176	SLAMF6	1.2133	2.07495	BST1	-2.6238	3.37493
HAS2	1.5386	2.51122	PTGER4	-0.67884	2.07417	HASPIN	-0.85947	3.37493
BAMBI	1.0369	2.51118	8-Mar	0.9281	2.07368	GRIN2D	1.1101	3.37493
SPOCD1	0.69143	2.50938	FYB1	0.63362	2.07118	S1PR2	1.0395	3.37441
PAM	0.42999	2.50938	DEFA4	-1.3596	2.07118	FEM1C	-0.77023	3.3743
CAT	-0.59785	2.50938	PSAT1	1.0496	2.07118	CDH2	1.3294	3.3743
AKAP6	0.97659	2.50938	DGKI	0.86007	2.06978	ADRB2	-2.0362	3.36776
DSC3	0.99836	2.50938	PLOD2	1.1599	2.0693	NUDT19	-1.6163	3.36266
FST	1.1056	2.50818	IGFBP3	1.7028	2.0693	SVIL	-0.79711	3.35756
HUNK	1.7377	2.50792	NSMCE1	-0.74411	2.0693	MYL9	0.87999	3.35483
VCAM1	-1.0426	2.50508	GATA4	1.5882	2.06862	IFRD1	0.63251	3.35433
IL18BP	-0.55666	2.50471	FNDC10	0.96469	2.06828	FBLN1	1.6319	3.35433
AATK	0.86261	2.50041	HIPK1.AS1	-1.1212	2.06828	BMP10	2.0533	3.35386
BTN2A2	-0.7246	2.50034	PPP1R15B	-0.69997	2.06828	TBC1D8	0.80659	3.35386
APOL3	-0.99884	2.50034	MERTK	1.0508	2.06828	SERPINA1	-1.0495	3.35386
ECM1	0.57812	2.49816	ACSL3	-0.78231	2.06828	SLC12A4	1.0216	3.35386
BUB1	-0.43898	2.49816	COL6A3	2.1442	2.06828	ANO1	2.0231	3.35373
TSPYL5	-5.5646	2.49816	CNTN4	1.9383	2.06828	TMEM176A	-0.99051	3.353
C1QTNF4	-0.90088	2.49816	DOCK3	0.91041	2.06828	ABCC3	0.97628	3.353
CCL5	-1.2206	2.49816	IQCJ.SCHIP1	1.9304	2.06828	CLDN1	1.3709	3.35049
RBM41	-0.746	2.49693	ADAMTS2	1.0666	2.06828	DLL1	-1.5322	3.35049
ALDH1A2	0.85005	2.49693	FLNC	1.2856	2.06828	EHD2	1.4686	3.35049
PARD6G	0.77119	2.49693	WWC3	-0.87622	2.06828	PCOLCE2	1.99	3.34929
FBLN1	1.4142	2.49693	FGD1	0.90308	2.06828	SPOCK1	1.6388	3.34855
F13A1	-0.72945	2.49643	PHF24	1.3122	2.06828	MAD2L2	-0.98885	3.34853
CELSR2	0.71432	2.49377	FJX1	-0.86477	2.06828	STXBP5	-0.81162	3.34853
SLAMF1	-1.3342	2.49377	NAALAD2	0.91361	2.06828	NR4A3	0.94346	3.34853
PFN2	1.0807	2.49377	IQSEC3	1.8494	2.06828	EXOSC2	-0.65833	3.34853
ZBED3.AS1	0.60895	2.49377	KRT8	1.4874	2.06828	IL34	1.5784	3.34853
COL26A1	0.89964	2.49377	PXN	0.68138	2.06828	CYP7B1	-1.553	3.34763
COL4A5	1.7538	2.49377	ARNT2	1.5356	2.06828	ST14	1.092	3.34731
CDCA5	-0.39807	2.49377	ATF7IP2	-0.59749	2.06828	HEPH	1.6161	3.34543
PTHLH	1.7133	2.49377	ABCC3	1.0075	2.06828	ADGRA2	0.62171	3.34543
SMOC1	1.1641	2.49377	HEATR6	0.73671	2.06828	ZNF280D	-1.4348	3.34543
SPN	0.55459	2.49377	LIPG	-1.1182	2.06828	CCL8	0.97867	3.34543
MYH10	0.961	2.49377	JAG1	-0.56101	2.06828	MATN2	1.2674	3.34525
TMEM97	-0.82157	2.49377	SDC4	-0.80864	2.06828	DTX4	0.81745	3.34525
CCL13	-0.74085	2.49377	GRAMD1A	-0.77395	2.06828	LTA	-1.1368	3.3436
PYCR1	1.24	2.49377	NCCRP1	-1.2829	2.06828	KCNQ4	-2.5028	3.34084
INSM1	1.7363	2.49377	FOXRED2	0.67501	2.06828	TREM2	0.78338	3.3386
NLRP7	2.564	2.49377	CDC42EP3	-0.70639	2.06674	RELN	2.4745	3.33752
4-Mar	1.881	2.49316	CHRM2	2.2024	2.06674	TPST1	1.2042	3.33724
TOR3A	-0.6169	2.48947	LRP6	0.80347	2.06674	S1PR1	-2.087	3.33694
LIFR	1.7096	2.48907	PCGF2	0.76214	2.06674	PCDHB2	1.4154	3.33694
NUDT11	1.8946	2.48766	VGLL2	-2.2113	2.06623	SETBP1	1.4968	3.33426
ABCD1	0.55677	2.48766	TGFBI	0.94986	2.0656	FDPS	-0.74061	3.33414
DLC1	0.70419	2.48766	FLNB	1.5268	2.06508	MAN1B1	0.83564	3.33053
DYNC2H1	0.77789	2.48766	SNHG18	1.8774	2.06508	ERG	1.5532	3.32965
DACT1	0.9115	2.48766	OSMR	1.3262	2.06508	PCDH10	1.2779	3.32824
PNPO	-0.78309	2.48766	DPYSL3	1.1315	2.06508	SEMA4A	0.91756	3.32544
SULF2	0.64009	2.48766	LYNX1	-2.2977	2.06508	PC	0.89416	3.32544
ENDOD1	0.92205	2.4863	SCARF1	-0.80054	2.06508	SOCS2	-1.854	3.32544
DNAJC8	-0.43035	2.48462	DHX58	-0.71284	2.06508	CYTIP	1.0043	3.32366
TGFBR3	1.1966	2.48462	PHLDA3	0.86202	2.06364	SESN3	1.1268	3.32366
SLIT3	0.77537	2.48462	HSPA1B	-0.64438	2.06364	TMEM263	0.62055	3.32366
MYO6	0.71739	2.48462	TXN	-0.81603	2.06364	OLFML3	1.1531	3.31871
SNRPF	-0.47993	2.48462	BATF	-2.0684	2.06364	GALNT3	0.59628	3.31666
TMEM100	2.5058	2.48462	MEG3	-3.2609	2.06364	SCIN	1.0618	3.31635
ADAMTS12	0.83268	2.48345	SOCS1	-0.86039	2.06364	CSF2RB	-0.85152	3.31635
OAS3	-1.1934	2.48345	AC092327.2	-1.1343	2.06132	ADAMTS1	-1.4686	3.31635
SYT4	2.0468	2.48345	PCDHGA3	4.739	2.06117	BCAR3	0.76672	3.31494
TAGLN	1.2379	2.48084	S1PR3	2.1838	2.06117	GCNT1	0.83814	3.31494
WWTR1	1.1198	2.48046	AP003392.4	1.0098	2.06117	SLC2A3	-1.2923	3.31494
ARHGEF12	0.41562	2.47692	PURPL	1.3286	2.05897	TMSB4X	-0.71675	3.31236
INA	0.94388	2.47688	KDM5C	-0.75493	2.05875	CACNA2D1	1.7458	3.31111
FAM20C	0.47217	2.47615	SIGLEC15	-0.68498	2.05875	CXCL10	0.90722	3.30641
KRT8	1.4623	2.4759	PHLDA1	-0.53445	2.0567	GATA3	-1.5752	3.30497
PLTP	0.61976	2.46885	KCNN4	-1.1861	2.0567	PITX2	1.3242	3.30105
TRIM4	-1.0378	2.46837	COL12A1	1.715	2.05619	CASP5	-0.64138	3.30105
BMP1	0.77431	2.46837	PRKAR2B	0.84582	2.05273	TIMP2	0.85379	3.28902
PTPRN	1.3663	2.46648	POLR3C	-0.99161	2.05227	ADAMTS5	-2.4454	3.28902
LINC00605	-2.0562	2.46233	KLHL20	0.6012	2.05127	CSRP1	0.89673	3.2886
SMO	0.7932	2.45997	TAGLN	1.1613	2.05127	DCHS1	1.5803	3.28721
NFKBIA	-0.60082	2.45997	VASH1	1.0666	2.05073	NCEH1	0.81527	3.28691
HNRNPF	-0.37799	2.45901	STK17B	-0.73234	2.05026	CFAP161	-1.0834	3.28357
CRYZ	-0.49037	2.45873	COL15A1	2.0873	2.05026	SEC24D	0.5646	3.28111
PHLDB2	1.483	2.45873	ISLR2	1.8401	2.05026	RGL1	-0.65157	3.28108
NFKB2	-0.53037	2.45873	AC004233.3	0.67527	2.05026	4-Sep	-1.9991	3.28108
CADM1	1.0425	2.45347	WARS	-0.57156	2.04968	LACC1	0.81391	3.27673
KANK1	0.86486	2.45062	NOC3L	-0.61822	2.04887	FILIP1L	1.0585	3.27461
DDX10	-0.43021	2.45062	SEL1L3	0.79046	2.0467	PCYOX1	0.92001	3.27343
NFKBIE	-0.47795	2.44993	HSPA6	-1.3194	2.04669	CRTAC1	2.8944	3.27343
UAP1L1	-0.39179	2.4491	LINC02035	0.85299	2.04669	MFGE8	1.1225	3.27343
SORBS1	1.2009	2.4491	EDNRA	2.1734	2.04669	SDK1	1.0759	3.27298
AL049775.1	1.8841	2.4491	PCDHGA10	0.90131	2.04669	KCNK5	-1.2567	3.27261
CILP	2.237	2.44864	FKBP10	1.6315	2.04564	EFEMP1	1.0614	3.27239
CHM	-0.71324	2.44727	LGALS1	-0.66834	2.04564	NECTIN3	0.57568	3.27239
MOB3C	-0.52096	2.44267	PROK1	2.609	2.04529	PFN2	1.0596	3.27102
MYLIP	0.67966	2.4395	SRSF7	-0.70622	2.04529	ACKR3	1.6095	3.26732
MARCKS	-0.41603	2.4395	FGD5	1.3798	2.04529	TPM1	1.225	3.26732
NBN	-0.67463	2.4395	ARHGEF3	0.7838	2.04529	COL21A1	1.5021	3.26419
CYBB	-0.57181	2.43861	TMCC1	0.53019	2.04529	BASP1	-0.77725	3.2632
PDZD4	1.1831	2.43861	FAT4	1.8204	2.04529	TWNK	-0.99924	3.2632
MMP2	0.50875	2.43766	AC096733.1	-1.7143	2.04529	HTRA1	1.2387	3.2632
TSPEAR.AS2	1.3931	2.43614	AL357054.2	-1.6585	2.04529	ACP5	0.82204	3.26314
CDO1	1.0039	2.43591	SESN1	0.84419	2.04529	SDC1	1.0697	3.26309
HCK	-0.48315	2.43591	VNN2	-0.92764	2.04529	TNFRSF8	-1.6671	3.25911
CBR1	-1.2454	2.43497	GPNMB	-0.77645	2.04529	CCNT1	-0.70075	3.25911
IRS1	1.4663	2.4339	IRF5	0.638	2.04529	RTL10	-0.75681	3.25883
SPP1	0.37789	2.4339	PODXL	1.0045	2.04529	SPATA13	-1.3527	3.25386
ALDH1L2	0.60226	2.43247	STK26	-0.85329	2.04529	PNP	-1.3425	3.25292
PSME2	-0.54596	2.43038	LAYN	1.0588	2.04529	TNFRSF1B	-1.4522	3.25091
CPXM1	1.3126	2.42999	PTPRO	0.84212	2.04529	CNN3	1.5292	3.25091
URM1	-0.37879	2.41909	SLC4A8	0.57083	2.04529	VANGL1	0.75283	3.25091
NOD2	-0.74355	2.41575	DZIP1	1.4721	2.04529	ADAMTS12	1.5139	3.25091
BCL2L1	-0.56968	2.40525	BAZ1A	-0.57223	2.04529	SH2B2	-1.6996	3.25091
RAMP1	0.56929	2.40238	PTPN21	1.0726	2.04529	USP9X	-0.77816	3.25091
CD48	-0.58343	2.40199	CMTM4	0.98455	2.04529	RNF128	1.7838	3.25091
ZMIZ1.AS1	0.39042	2.40199	AC091153.2	1.179	2.04529	TUSC3	1.4441	3.25091
ABCA3	0.82522	2.40199	ZNF532	1.1035	2.04529	POMT1	0.59488	3.25091
TNNT2	1.5025	2.40158	NRSN2	0.94824	2.04529	SAA1	-1.5831	3.25091
PRICKLE2	1.0204	2.40153	BCL2L1	-0.96696	2.04529	ALDH3B1	0.80729	3.25091
FAT1	1.5123	2.40038	CFD	-0.62465	2.04529	VWA5A	0.7282	3.25091
LARGE1	0.44456	2.40038	ADGRE1	-0.88029	2.04529	CCDC3	2.8858	3.25091
PLS3	0.79878	2.3971	CERS4	-0.63212	2.04529	LYSMD4	0.77347	3.25091
COL4A6	2.0846	2.39421	WTIP	1.0329	2.04529	LYRM1	-0.79855	3.25091
SPTBN1	0.44133	2.39156	CECR2	1.1504	2.04529	ASPHD1	1.0598	3.25091
MRPS9	-0.37175	2.39156	RBFOX2	0.93155	2.04529	MAF	-1.0785	3.25091
CNNM1	1.2236	2.39156	OPHN1	1.0017	2.04477	TRAF4	0.77457	3.25091
TJP1	0.89234	2.39156	FCGR2A	-0.71683	2.0439	SOCS3	-1.1448	3.25091
PPM1G	-0.34703	2.38836	SLIT2	1.8829	2.0439	GAREM1	0.93995	3.25091
RNF128	1.0261	2.38836	HLA.A	-0.91343	2.0439	PCED1A	-0.99525	3.25091
HCAR3	-0.87658	2.38828	CHST3	1.5286	2.0439	2-Mar	-0.90065	3.25091
AGPAT4	0.66267	2.38522	SNX33	0.7113	2.0439	ELL	-1.3128	3.25091
EPX	-0.72134	2.38419	NFAT5	-0.5284	2.0439	GGT5	-1.3753	3.25091
LRIG1	0.81101	2.38081	COL1A1	1.8175	2.0439	IER5	-0.84739	3.24958
PHLDA1	0.47305	2.38081	MVD	-0.64663	2.04322	DIRC2	0.9633	3.24861
IGDCC4	1.037	2.38081	TDO2	1.1099	2.04078	MCTP2	-1.209	3.24441
GPR176	0.99145	2.37626	LRRC8A	0.66478	2.04078	TMEM101	-0.90784	3.24441
RUVBL2	-0.44061	2.37571	LRP5	0.81316	2.04078	CEBPD	-0.87342	3.24389
SLC22A17	1.3194	2.37219	MMP3	-2.4135	2.04078	RNF152	1.8075	3.24389
PITX1	1.5299	2.36742	TENM3	1.7299	2.03963	FLRT2	1.1068	3.24239
CNTNAP2	1.4948	2.36742	RAB29	-0.79376	2.03799	APEX1	-0.77748	3.241
TGM2	0.53152	2.36742	TNFAIP6	-0.88346	2.03799	LINC02015	1.6098	3.24048
FBLN5	1.4789	2.3648	CBLB	0.89187	2.03799	PAPPA	1.7498	3.24048
COL21A1	1.5455	2.36463	TRGV4	-1.0849	2.03799	PRRG4	0.96981	3.24048
SHC2	0.46538	2.36463	RPLP2	-0.63243	2.03799	CILP	2.573	3.24048
CCDC94	-0.41821	2.36356	SYNE3	-0.63581	2.03799	THSD4	1.0527	3.24048
WWP1	-0.40607	2.35782	MYH10	0.90707	2.03799	CPM	-0.89496	3.2382
NCALD	2.1797	2.35782	ACE	0.90313	2.03799	KIRREL1	1.3156	3.2363
NCKAP1	0.98928	2.35619	GPR68	1.0684	2.03752	GFRA2	-0.87106	3.2363
NAIP	-0.53442	2.35619	RPL18A	-0.56554	2.03752	TEAD1	1.5525	3.23502
GATA6	1.287	2.35619	RHOU	-0.73946	2.03419	C3	0.77555	3.23401
C3	0.55525	2.35597	IRF2BP2	-0.80694	2.03419	ITPR1	0.86395	3.23181
PCDHB16	3.6086	2.35527	AP003086.1	-1.4418	2.03419	MDK	1.5171	3.23181
TNFRSF14	-0.43605	2.35473	XYLT1	1.5151	2.03419	POU2F2	-0.6712	3.23181
HMCN1	1.326	2.35473	GADD45B	-0.80215	2.03419	OLIG2	1.8559	3.23181
FEZ1	0.72795	2.35473	PAPD4	-0.71216	2.03105	NEU3	0.73972	3.2291
PLA2G4C	-0.49584	2.35417	LRRC4	0.78307	2.03079	SYNPO	1.1105	3.22715
SLC16A8	1.507	2.35417	FRAS1	1.8177	2.02953	SAMD3	1.4644	3.22654
TPM1	1.0201	2.34961	SOCS2	-2.2865	2.02953	FGD6	1.1054	3.22546
MMP16	1.4752	2.34804	DLL4	-2.6551	2.0274	PTPN14	1.1167	3.22202
EHD4	-0.43759	2.34802	GJA1	1.4039	2.02546	AMOTL1	1.3945	3.22086
RSPO2	1.3879	2.33729	FKBP14	0.98008	2.02546	MN1	1.5035	3.21548
CSF3R	-0.46522	2.33723	TNFSF15	-1.1646	2.02546	SEMA4B	-1.9041	3.21533
FGFR2	0.92489	2.33723	SIK3	-0.748	2.02546	GABARAPL1	0.88042	3.21297
ALDH1A1	-1.1525	2.33667	SLC44A2	0.88804	2.02546	TRAF3IP2	-0.8365	3.21106
NAGK	-0.37508	2.33639	FLT4	-1.716	2.02352	PON2	0.52091	3.20914
P3H2	0.43135	2.33639	CBX4	-0.81853	2.02287	KCTD12	-1.104	3.20914
ZMYM2	0.37108	2.33639	RNF187	0.69523	2.02277	LRRC25	-1.8326	3.20914
FPR2	-1.025	2.33583	SELPLG	0.73122	2.02277	PPM1L	0.86125	3.20772
EHHADH	-1.4871	2.33337	STAT5A	-0.86777	2.02274	HSD3B7	0.8437	3.20772
LAMC1	0.40138	2.32888	CAMK2N1	0.85228	2.02131	GNAS	0.71358	3.20772
OXSM	-0.9549	2.32849	CREB3L1	1.205	2.02131	IFNAR2	0.55205	3.20772
KIF15	-0.53515	2.32681	BIRC2	-0.50593	2.02131	MTMR4	-0.92248	3.20484
SLC22A15	0.61465	2.32421	CDK4	-0.70926	2.02131	ZYX	-0.86164	3.20275
BGN	1.7829	2.32338	ATAD3A	-0.74394	2.01989	BGN	1.6686	3.20275
DIXDC1	0.87662	2.32338	CYTH3	0.8938	2.01984	IL4R	-0.96926	3.19871
AC026369.3	-1.0407	2.32338	TRAF2	-0.60637	2.01694	RSPH3	0.76833	3.19861
RBPMS2	1.0936	2.32338	RIMS3	1.2534	2.0168	SP6	-1.7952	3.19861
GP1BA	-1.3022	2.32338	IGFBP5	2.2954	2.0168	NUP107	-0.62802	3.19851
TCF4	-0.60466	2.32338	FAM241A	-0.61949	2.0168	OAS3	-0.63958	3.19812
ECSIT	-0.56418	2.32338	HHIP.AS1	-1.4384	2.0168	EDNRA	1.6673	3.19767
SERPINF1	-0.47344	2.32215	RAI14	1.1994	2.0168	TET3	-0.78783	3.19724
BHLHE40	-0.38338	2.32138	C5orf63	-1.4384	2.0168	EGFLAM	2.3658	3.19724
FTX	0.94131	2.32138	ABLIM3	0.66389	2.0168	BX470102.1	-2.9262	3.19579
TRAF2	-0.5105	2.32138	MYLIP	0.91218	2.0168	GALM	0.71431	3.19579
MRC1	-0.38144	2.32138	RPF2	-0.60258	2.0168	LMCD1	1.6066	3.19579
AQP9	0.4468	2.32138	KIAA1549	1.0275	2.0168	HK3	0.75264	3.19579
TNRC6C	0.41557	2.32138	ZNF703	0.82104	2.0168	WASL	0.58034	3.19579
KCNC3	0.36839	2.32138	CTTN	0.80966	2.0168	GTF3C4	-0.72237	3.19579
TPST1	0.99831	2.32113	LDB1	0.71119	2.0168	NOP56	-0.67101	3.19579
SQLE	-0.50563	2.32109	AC068768.1	1.4824	2.0168	PLXNB2	0.74228	3.19248
TBX18	0.7866	2.31936	CLMN	1.1126	2.0168	SLAMF1	-1.5101	3.19208
ITGA3	0.38912	2.31936	SSTR2	-1.175	2.0168	KANK1	1.2458	3.19208
LILRB4	-0.37509	2.31935	FAM102A	0.79668	2.01424	ZNF264	-0.66157	3.19208
WDR18	-0.41181	2.31745	DDX21	-0.69384	2.01424	CSPG4	1.1964	3.19076
CLDN1	1.4415	2.31578	RHBDF2	-0.60285	2.01389	ALKAL2	-1.6745	3.18988
SLC35E3	-0.44338	2.31294	AC112719.2	1.5113	2.01133	MAN2A1	0.72713	3.18936
ESCO2	-0.47223	2.31077	RHOBTB2	0.97288	2.01133	AC083837.1	-0.82702	3.18936
AFF1	-0.40017	2.31009	USP12	-0.76454	2.01133	BEX4	0.55943	3.18592
TSC22D3	-0.82333	2.30468	NHSL2	1.1983	2.00903	RGS1	1.3361	3.18264
SLC2A10	1.0697	2.30468	TNFRSF1B	-0.78515	2.00889	LPAR6	0.87477	3.17938
IDS	0.40807	2.30468	NFKBIE	-0.67384	2.00889	MRM1	-0.90973	3.17938
PARM1	1.1165	2.30462	CITED4	-0.73193	2.00871	EXTL2	0.84601	3.17729
PANX2	1.1737	2.30462	MORC4	1.4316	2.00871	PDE5A	1.5466	3.17729
NPDC1	0.58809	2.30049	BOP1	-0.68843	2.00871	ARSG	0.77504	3.17715
TNFRSF4	-0.89516	2.29832	DENND4A	-0.76781	2.00871	BATF	-1.7816	3.1768
NEURL1B	1.1399	2.2974	CRABP1	2.2599	2.00871	PNPO	-0.76213	3.1768
GLIS3	0.91075	2.2974	ZBTB4	0.81774	2.00871	PRSS23	0.7919	3.17672
COL18A1	1.556	2.2974	IL19	-1.7938	2.00452	S100A16	1.3948	3.1764
SHROOM3	1.4431	2.29612	AC112206.2	1.377	2.00452	PHLDB2	1.6209	3.1764
HDGF	-0.41066	2.29423	PHLDA2	-1.1524	2.00452	COL4A6	2.1485	3.1764
HSP90AB1	-0.34632	2.29423	RANBP1	-0.522	2.00452	DAB2IP	1.0723	3.1764
FAM126B	0.48253	2.29303	ARID5A	-0.72459	2.00355	PACS1	0.58337	3.17357
ZNF423	1.453	2.29255	METTL1	-0.68883	2.00192	PCDH17	1.3843	3.17119
SLC11A1	0.45719	2.29219	ABCA3	1.258	2.00192	MASP1	2.568	3.15707
GSTM3	0.81785	2.28486	CASP6	0.77036	2.00043	MXD4	0.56913	3.15707
MXRA5	1.1712	2.28486	SPECC1	0.61368	2.00043	NOCT	-0.98476	3.15707
MYO10	0.57603	2.28461	ZNF283	-0.5611	2.00043	CHRDL2	1.5445	3.1558
RWDD2B	-1.1019	2.28258	ITGA11	1.9242	2	SCARA3	1.4457	3.15276
SFRP2	1.3834	2.28112	RNF115	-0.66406	1.99952	RAI14	1.4632	3.15021
CHIC1	0.63537	2.27936	SLAMF7	-0.67153	1.99952	ETS2	-1.0082	3.1479
DBN1	1.0294	2.27812	HSPE1	-0.66828	1.99952	DDI2	-0.70193	3.14715
PSMG3	-0.72216	2.27812	CSF2	-2.297	1.99952	HSD11B1	-1.4018	3.14715
KRT1	-2.7629	2.27812	POLR1C	-0.68629	1.99952	CXCL9	1.3617	3.14715
EFNB2	1.0241	2.27812	AC002480.2	-0.82494	1.99952	LOX	1.4114	3.14715
DIO3	2.1082	2.27812	FAM131B	1.1011	1.99952	GEMIN4	-0.6023	3.14126
IL21R	-1.2119	2.27812	RAP1B	-0.57467	1.99952	BMF	-1.5637	3.13857
SARM1	0.66993	2.27812	BMP4	1.7088	1.99952	ADAMTS2	0.89918	3.13832
SIGLEC5	-0.78348	2.2775	FGF7	2.0742	1.99952	ZNF230	-0.83665	3.13832
BDKRB2	0.82071	2.27739	NDE1	-0.77439	1.99952	PRDM15	-0.74879	3.13832
EIF5A	-0.30677	2.27739	MMP2	0.73168	1.99952	DDIT3	0.72325	3.13685
AC087500.2	-1.7322	2.27737	AC005498.3	0.88873	1.99952	PPIC	0.90762	3.13417
TNFRSF21	0.76862	2.27686	SOX4	0.56265	1.99931	TMEM176B	-0.94913	3.13417
USP53	0.49082	2.27667	MFAP2	1.0632	1.99814	CTTN	0.85304	3.13417
NLN	-0.54329	2.27667	NCKIPSD	0.92341	1.99814	IER2	0.81331	3.13417
FCGR2B	-0.78222	2.27299	AC018410.1	0.8633	1.99775	DDAH2	0.7378	3.13338
ARHGEF17	0.5291	2.27299	ACTA2	1.5508	1.99775	PLOD2	0.94533	3.12883
F3	0.85079	2.27269	MTRNR2L12	-0.75155	1.99736	TMEM47	-0.74964	3.12883
F2R	1.2208	2.27269	MAB21L2	0.90764	1.99736	CLIP3	0.99714	3.12883
AGR2	-0.71813	2.26917	ARL4A	-0.87279	1.99736	ST5	-1.0462	3.12874
HS3ST2	-0.42791	2.26712	CYP7B1	-0.92994	1.99736	KCNA3	1.2802	3.12868
TBC1D8	0.58733	2.2656	SYT8	-1.8921	1.99736	NANOG	-2.975	3.12248
HOXC10	2.5088	2.26431	IDI1	-0.90126	1.99736	LANCL1	0.66764	3.11947
ZFP36	-0.41704	2.26431	EEF1AKMT3	-0.67532	1.99736	AES	0.65702	3.11947
LCA5	1.5464	2.26101	CCT2	-0.54962	1.99736	PNPLA6	0.60839	3.11866
RUNX2	1.8718	2.25686	ACSM5	0.53849	1.99736	BDKRB2	1.5708	3.11771
CAMK2B	0.85547	2.25686	SLC16A6	1.148	1.99736	ADGRE2	-0.53627	3.11771
PRICKLE1	1.4592	2.25686	FAM20A	0.61063	1.99736	MYCN	-2.2606	3.10882
MVK	-0.78872	2.25686	CPXM1	-1.7875	1.99736	C3orf80	2.0572	3.10852
C13orf46	0.60506	2.25686	GRWD1	-0.57743	1.99736	ALPK3	0.71208	3.10838
XYLT1	0.85455	2.25686	TIAM1	0.56643	1.99736	LAIR1	-0.56551	3.10838
SQSTM1	-0.36495	2.25637	SEMA5A	2.1382	1.99714	PTCH1	-2.2986	3.10698
SEMA4B	0.48727	2.25637	NUDT4	-1.2426	1.99714	GUCY1A1	1.0617	3.10372
CELSR3	0.58261	2.25636	TLN2	0.91833	1.99714	CLCN4	-0.99038	3.10372
SF3A1	-0.32408	2.25489	AIRE	-4.3926	1.99598	YAP1	1.2998	3.10372
PYGO1	0.98161	2.25084	FTX	1.1232	1.99585	LPCAT2	0.64739	3.10372
CNN3	1.1898	2.25073	CAPN8	-1.679	1.99413	RAC3	0.85737	3.10372
KIF26B	1.2507	2.25073	VILL	-0.88495	1.99413	TNFRSF9	-0.94146	3.10225
ARSJ	1.8107	2.25073	HLTF	0.61794	1.99413	KIAA0930	0.74766	3.10197
EFNA5	1.5576	2.25073	SREBF2	-0.64097	1.99413	GMPR	0.83371	3.10031
LMNB1	-0.49389	2.25073	ARHGAP10	-0.73121	1.99366	PTK2	0.87547	3.10031
MICU3	1.2702	2.25073	COL3A1	1.7138	1.99353	BCL2L11	-1.1784	3.09986
ADGRA2	0.89931	2.25073	C17orf51	0.60961	1.99341	WWTR1	1.3729	3.09986
EMP2	0.54518	2.25073	DIABLO.1	0.51919	1.99068	SETD1A	-0.67078	3.09986
S100B	0.63148	2.25073	CNN3	1.441	1.98995	MT1A	-1.573	3.09986
FBLIM1	1.2244	2.24958	CYTL1	-1.1437	1.98995	PPP1R15A	0.98485	3.09986
FRK	-0.67765	2.2473	TNRC6B	1.2234	1.98995	EFNB2	1.0174	3.09881
CCT2	-0.33391	2.2473	SLC12A4	0.89006	1.98949	RELL1	-0.86323	3.09692
SLFN11	-0.43365	2.2473	ANK3	1.1464	1.98902	PDGFC	0.76771	3.09692
ADPRHL2	-0.47113	2.24554	TG	1.0795	1.98873	HMCN1	1.2221	3.09491
KNOP1	-0.43349	2.24455	CLIP4	0.77722	1.98851	SOBP	1.6084	3.09491
PCDHAC2	1.7557	2.24419	ASTN1	0.96869	1.98594	CFAP46	-0.6278	3.09491
FZD6	0.57044	2.24419	NOP58	-0.72947	1.98573	ASPHD2	0.79837	3.09491
FRMD6	1.1311	2.24419	CERK	0.95015	1.98561	IGFBP5	2.2727	3.0917
FAM109B	-2.6659	2.24419	MDK	1.266	1.9854	MAP1B	1.3115	3.0917
ROR1	0.99393	2.24245	PIP4K2C	0.69111	1.98443	TEX14	-1.2841	3.0917
KCND2	2.5355	2.24029	LDLRAP1	0.94463	1.97993	DOPEY2	0.83943	3.0917
HAND1	1.0631	2.23772	KDM3A	0.68748	1.97993	CLDN23	1.0309	3.09053
TMEM263	0.39404	2.23772	SH3TC1	0.79002	1.97993	NOM1	-0.54072	3.08961
SGK1	-0.36739	2.23339	PDGFRB	1.5992	1.97993	TAGLN	1.3524	3.08936
SLC25A40	-0.35134	2.23339	CSTF3	-0.57755	1.97993	P4HTM	0.54667	3.08917
PMFBP1	-0.80156	2.23339	FAT1	1.8535	1.97881	WFS1	1.1453	3.08917
ATP2A3	0.41509	2.23339	PCYOX1	0.7762	1.97778	CEP85L	-0.74041	3.08917
TBX2	1.3767	2.23339	SYT4	1.3563	1.97778	CLIP4	0.8511	3.08849
RBPMS	0.92802	2.23292	KIRREL1	1.4175	1.97774	SHOX2	1.4487	3.08849
CKS1B	-0.56086	2.22811	AC007953.1	1.4663	1.97774	CPD	-0.65643	3.08849
ANGPT1	1.8083	2.22811	NDST1	0.56131	1.97774	JUND	0.82134	3.08688
CRB2	0.91649	2.22498	AL512625.2	1.4663	1.97774	HIST2H2BE	0.90137	3.08634
JAML	-0.65476	2.22453	CCDC86	-0.62202	1.97774	NLRC4	-0.96203	3.08591
PKIG	0.75856	2.22453	VPS26B	0.79798	1.97774	FURIN	-0.8754	3.08591
EYA2	-0.43884	2.22453	TTLL5	0.53988	1.97774	SMG7	-0.80834	3.08581
FCER2	-1.6403	2.22218	VASN	0.96817	1.97774	ID1	-1.0436	3.08567
C1QB	-0.33654	2.22181	CCL18	-0.71511	1.97774	FCGR2A	-0.86895	3.08509
DNAJA1	-0.46835	2.22181	TANC2	1.0647	1.97774	ELOVL5	-0.53319	3.08509
PRKCB	-0.52793	2.22181	LIMK2	-0.57811	1.97774	MYO6	1.0983	3.08509
AC074050.4	-1.2914	2.22181	SLCO4A1	-1.2711	1.97704	HECA	0.49072	3.08509
PPP1R9A	1.3129	2.2214	HAS2	1.668	1.9758	SLC20A1	-0.86851	3.08464
SELENOM	0.93863	2.21965	YBX3	-0.78562	1.97551	CRTC2	-0.5233	3.08443
TNS2	0.88635	2.21703	HMCN1	2.5989	1.97535	AC078788.2	1.7793	3.08443
HSPB8	0.42426	2.21576	RGP1	0.54396	1.97535	AGFG2	1.2933	3.08443
JUNB	-0.48183	2.21576	ABCA8	1.4881	1.97535	CADM1	0.87966	3.08443
GAS1	0.84005	2.21385	CD226	1.0825	1.97535	LRP3	0.62592	3.08443
PDLIM1	0.94119	2.21385	PLCG1.AS1	2.0105	1.97535	ACSF2	0.83433	3.08272
DSEL	1.248	2.21305	NES	0.86301	1.97457	MKL1	-0.60503	3.08272
CYFIP1	-0.35402	2.2111	ADARB2	0.83922	1.97457	ANGPTL1	1.4079	3.08244
CXXC5	0.50616	2.21046	INPP5A	0.57685	1.97457	SSUH2	-2.5031	3.08244
TNFAIP8L2	-0.35004	2.21036	WDR5	-0.61976	1.97424	IFNB1	1.5892	3.08244
CCT3	-0.32237	2.21036	SARM1	1.4652	1.97424	IGF2BP3	0.44176	3.08002
NCOA5	-0.31737	2.21036	ELANE	-1.1876	1.9742	LAMC3	1.7673	3.08002
EYA3	-0.41944	2.21028	FGF2	-0.85681	1.97212	C2CD4B	-1.4205	3.08002
PPP1R18	-0.40011	2.21028	NLRX1	0.77568	1.97212	MBP	0.76731	3.08002
GFRA2	-0.52202	2.21028	SNRPF	-0.68565	1.97106	MEGF8	0.60001	3.08002
ALKAL1	2.7659	2.21028	KRBA2	1.1798	1.97106	EMILIN1	0.95199	3.07891
DTX4	-0.40508	2.21028	TRIP10	-0.77701	1.97001	ZNF16	-1.436	3.07891
LINC00654	-2.4403	2.21028	NREP	0.87321	1.9694	LIPA	0.67957	3.07891
GRIN3B	0.83681	2.21028	ADGRG6	1.1066	1.9694	FRZB	1.4455	3.07777
SMTN	0.49926	2.21028	BYSL	-0.59729	1.96811	AC020743.2	-3.4404	3.07459
KDELR3	0.84061	2.21028	FSTL1	1.4129	1.96682	JUP	0.73289	3.07459
ADAM23	1.3097	2.20895	SLC35G2	0.82497	1.96682	NT5DC2	1.1358	3.07256
CDC20	-0.52566	2.20865	KANK1	0.69761	1.96682	EIF2B5	-0.5019	3.07172
CCDC80	0.71749	2.20816	IL15RA	-0.87581	1.96682	BOK	1.436	3.06859
ITGB5	0.46343	2.20816	AL049775.1	2.4098	1.96682	SPON1	0.97397	3.06859
PTN	1.3133	2.20816	TOB1	0.81163	1.96682	PTGIS	1.2842	3.06859
VSIG4	-0.35608	2.20816	KCNH8	-1.7332	1.96654	AC078850.1	1.1535	3.06817
H2AFX	-0.33188	2.20816	TBC1D8	1.0485	1.96625	ATP1B1	1.0659	3.06632
NCK1	-0.33676	2.20782	RPL24	-0.5597	1.96625	USP6NL	0.65785	3.06374
ODF3	1.5862	2.2053	CDS1	0.78586	1.96625	MEX3C	0.6393	3.06374
CXCL12	0.47234	2.20354	CYP4V2	0.65753	1.96625	EFNB1	0.8555	3.06314
LSS	-0.38943	2.20354	MCC	0.63306	1.96625	NFE2L3	0.65574	3.06313
WHRN	0.86986	2.20245	TSPYL5	-5.2963	1.96625	HAND2	1.5887	3.06303
TM4SF19	0.67365	2.20237	GABARAPL1	0.76612	1.96625	SRGAP2C	0.6455	3.06214
PCDHA9	1.597	2.20237	GDE1	0.68193	1.96625	DAG1	0.97999	3.06214
MAOA	-0.49993	2.20237	TK2	0.78407	1.96625	PDLIM3	1.5219	3.06214
TRO	1.4561	2.20237	FRMD8	-0.50377	1.96589	KCTD7	0.95825	3.06214
PRG3	-0.74585	2.20237	CRMP1	1.3777	1.96465	TRAPPC9	0.62522	3.06214
FOXF1	1.8256	2.20237	STARD4.AS1	1.3818	1.96465	IER5L	-2.0127	3.06214
LILRB1	-0.98106	2.20237	CH25H	-1.4272	1.96425	BDNF	2.1611	3.06214
BNC2	0.62002	2.19667	RPS13	-0.67543	1.96293	PTPRE	0.55602	3.06214
BACH2	1.1865	2.19561	SLCO2B1	0.58054	1.96293	AL590096.1	1.2237	3.06214
IL7	-0.65143	2.19561	GBP5	-0.83741	1.96273	ZNF317	-0.53674	3.06214
AC021054.1	0.58427	2.19561	STAT4	-0.72035	1.96273	LTBP4	0.7367	3.06214
CLEC4E	-0.61157	2.19373	PFN2	1.2267	1.96273	SLC35E4	-1.1682	3.06214
LDLRAD3	-0.4868	2.19118	ARID1B	0.60408	1.96273	PCDH12	-1.8479	3.06169
CORO1A	-0.3647	2.19118	FMNL1	-0.669	1.96273	KCTD11	1.0837	3.0593
GPNMB	-0.86469	2.19	SYTL4	-1.0085	1.96245	SEMA7A	0.6381	3.05794
TMEM114	1.0349	2.19	SIGLEC14	-0.68332	1.96245	INPP5B	-1.0516	3.05657
LINC02575	1.4597	2.18894	TPBG	-0.82885	1.96035	TCIRG1	0.52952	3.05657
CDK20	1.2109	2.18829	IL13	-1.5674	1.95837	ACHE	-0.95689	3.056
LGALS3	-0.51556	2.18829	AL365434.2	-1.221	1.95837	HPSE2	2.1439	3.05565
TUSC3	1.3246	2.18775	ENDOD1	1.4287	1.95766	MELTF	0.67083	3.05541
HLA.DQA1	-1.1687	2.18488	TSPAN11	1.6518	1.95766	BCL6	-0.79648	3.05448
KCNJ11	0.97359	2.18461	DNASE1L1	0.54281	1.95735	STAT5A	-0.87046	3.05145
SERPINE1	1.0085	2.18433	PGBD5	0.7935	1.95715	ZNF628	-0.9299	3.05145
IDI1	-0.43762	2.18379	IGFLR1	0.51389	1.9564	CYTH4	-1.4893	3.05067
USP11	-0.44631	2.1826	MTHFD2L	-0.71665	1.95589	HOXB7	1.5625	3.04808
PCDHGB6	0.64076	2.18237	RPL10A	-0.54007	1.95589	TTC3	0.58708	3.04718
BMP4	1.5535	2.18237	IGF2.1	2.0128	1.95589	TRAF2	-0.75916	3.04155
STC2	0.94231	2.18236	VPS37B	-0.79752	1.95589	GRAMD2B	0.64298	3.03989
DST	0.57927	2.18121	OTOA	-0.65738	1.95589	SLC44A1	0.48923	3.03989
ALOX5AP	-0.76936	2.18121	HAS3	-1.1735	1.95589	FOXN2	0.74628	3.03935
AKR1A1	-0.28851	2.17866	LASP1	0.64027	1.95589	OXSM	-1.3069	3.03931
BLNK	-0.33832	2.17866	MCOLN2	-0.67876	1.95487	SPTBN1	0.80952	3.03851
NANOS1	0.80986	2.17866	EBF1	-1.0526	1.95452	CAMK2N1	1.2213	3.0355
ABCA2	0.43273	2.17504	LAMP3	-0.96183	1.95405	PTAFR	0.75482	3.0355
MCM3	-0.38586	2.17212	RNF19A	-0.63127	1.95382	IKBKE	0.56785	3.0355
LINC01311	-0.89798	2.17212	DDIT4L	1.4086	1.95354	TRNT1	-0.50808	3.0355
PPP1R1C	1.6076	2.17177	KDM5B	0.79114	1.95288	RAB3IL1	-1.2614	3.0355
ISOC1	-0.44066	2.1669	PNP	-0.51121	1.95288	TYMP	-0.70352	3.0355
LSAMP	1.2108	2.16662	AMOTL1	1.4984	1.95171	RND1	-1.717	3.03535
CLEC7A	-0.33705	2.16472	TEAD3	1.792	1.94997	HDAC9	0.99103	3.03391
VOPP1	-0.31587	2.16344	IL3RA	-0.70844	1.94981	CD9	0.6839	3.03391
KATNBL1	0.7582	2.16344	MAGI1	0.724	1.94977	IL23A	-1.1841	3.03391
HAPLN4	0.48027	2.16344	ZNF37A	1.1481	1.94765	TMEM45A	1.5985	3.03366
TACC2	0.6909	2.16275	WIPI1	0.83566	1.94439	AC106881.1	1.6184	3.03366
IGDCC3	1.5371	2.16116	ARHGEF12	1.0618	1.9442	MOB3B	-1.5115	3.03174
TGFA	0.64032	2.16009	XBP1	-0.74149	1.9442	ZNF227	-0.93143	3.03146
ITGB6	0.8802	2.16009	FENDRR	1.5623	1.94268	GLUL	-0.75614	3.03098
HDAC4	-0.71475	2.15963	RPS8	-0.53243	1.94264	EPDR1	1.2921	3.03098
GRAMD1B	-0.58108	2.15963	TWISTNB	-0.76558	1.94264	SNTB2	-0.80769	3.03097
CRTAC1	3.1102	2.15963	RCBTB2	0.55364	1.94264	ABCG1	1.1821	3.03079
PPIC	0.4966	2.15877	GRIN3B	1.8342	1.94264	ELMSAN1	-1.0133	3.03078
NANS	-0.40335	2.15877	BACH1	-0.74565	1.94146	FILIP1	0.96589	3.02978
C3orf80	1.9202	2.1561	NOCT	-0.62256	1.94135	PINX1	-0.69922	3.02978
ASS1	0.41587	2.1561	NKD2	1.9945	1.94116	INAFM2	-1.5599	3.02978
NIPA1	-0.38432	2.15526	NEO1	0.73741	1.94116	CA12	-1.4702	3.02978
PTK2	0.45126	2.1517	EYA3	-0.58447	1.94051	SYT4	1.4745	3.02978
CYP1B1	0.58861	2.15166	MAS1	-0.97154	1.94051	SIGLEC15	-1.2029	3.02978
SSTR1	2.2282	2.15166	PCLAF	-0.95013	1.94051	RRP1	-0.48205	3.02978
SHANK1	0.8893	2.15166	L1CAM	0.88008	1.94002	YPEL2	0.66386	3.02819
KDR	0.82284	2.14904	FBN1	2.0632	1.93934	HIC1	1.2839	3.02736
CDKN1A	0.32268	2.14904	RETREG2	0.6239	1.93742	HTRA2	-0.62547	3.02535
ADAM33	1.956	2.14904	DSP	1.2599	1.93742	DENND1C	0.62732	3.02535
OBSL1	0.55731	2.14867	AC093627.4	1.5376	1.93742	YBX3	-0.60896	3.02286
LDB2	2.0694	2.14867	NCAM1	1.8347	1.93742	S100B	0.96132	3.02112
KIAA1551	-0.36522	2.14867	RRP12	-0.63519	1.93742	SLCO2B1	0.89434	3.021
NR1I2	-2.954	2.14731	DIO3OS	3.14	1.93742	CRISPLD2	1.3583	3.02077
GLI2	1.7143	2.14718	MKL2	1.0238	1.93742	CPNE8	-0.99622	3.02052
DSTYK	0.3893	2.14661	KCNK6	0.63	1.93742	PPP1R3D	-0.80192	3.02052
SOX4	0.67909	2.14661	SLC47A1	1.2969	1.93659	ANGPTL4	-1.9834	3.02052
AC103718.1	1.238	2.14661	SUSD5	1.6227	1.93577	NRN1	1.5281	3.01755
AC093627.4	0.67893	2.1463	CD180	1.0579	1.93431	STAT5B	-0.64211	3.01725
MYRF	0.70422	2.1463	AGPAT4	0.66804	1.93431	URB2	-0.8138	3.01557
TNFRSF14.AS1	-0.57886	2.14609	FGD6	1.2849	1.93431	LYPD5	-1.4935	3.01557
EFR3B	0.72769	2.14609	RNASE1	-0.59856	1.93431	KCND2	2.5069	3.01501
CTSL	0.60388	2.14609	RAB12	-0.5487	1.93431	APOO	0.65555	3.01501
PAPPA	1.7497	2.14609	RPS21	-0.78725	1.93431	ENAH	0.84694	3.014
ADA	-0.488	2.14609	CDC42SE1	-0.50897	1.93252	SH3D19	0.83887	3.01291
NAPA	-0.40357	2.14609	CSRP2	0.73564	1.93237	FRK	1.1567	3.01147
STIP1	-0.37175	2.14425	PLPP3	-0.98167	1.93144	MYLIP	0.95939	3.01098
NECTIN4	0.62108	2.14316	IGF2.AS	1.698	1.92904	BTF3	0.70405	3.01058
KLHL4	1.7849	2.14188	AL161669.3	1.3808	1.92852	FYN	0.51315	3.0092
CCDC33	1.633	2.14026	TFAP2C	0.80148	1.92852	GAB2	-0.77135	3.0092
TRPM2	-0.42666	2.14026	CUEDC1	0.64914	1.92753	ZNF551	-0.68572	3.0086
TICAM1	-0.40963	2.13961	RPS6	-0.54566	1.92599	PRMT5	-0.58768	3.00807
TUBGCP5	-0.39117	2.13941	EXD2	0.58511	1.92599	THUMPD3	-0.63169	3.00506
PCDHA11	1.6298	2.13847	ATP5MD	-0.48787	1.92518	ALDH1L2	1.0092	3.00506
SMG9	-0.33104	2.1371	FLOT1	-0.51405	1.92504	FAM114A1	0.88601	3.00394
DUSP8	1.3405	2.13599	CXorf40A	1.0736	1.92504	VEGFC	1.1222	3.00394
ABCF1	-0.29189	2.12953	KIAA0513	0.97958	1.92504	ARHGAP20	1.1691	3.00394
SLC22A16	-2.4948	2.12953	HUNK	1.6217	1.92504	JAM3	1.4387	3.00394
KCP	0.5587	2.12953	ATP2B4	1.0199	1.92456	MGP	1.8818	3.00394
LINC00158	-1.0224	2.12953	CKB	-1.3744	1.92438	COQ8B	-1.2315	3.00394
PSTPIP1	-0.40588	2.12682	IL1B	-0.733	1.92405	C1QTNF6	0.98456	3.00394
PSME1	-0.35641	2.12632	PTPRU	1.147	1.92194	PTK2B	-0.4745	3.00294
AC116563.1	1.4116	2.12621	ZNF598	-0.62758	1.92194	SYMPK	-0.47725	3.0027
AP000924.1	0.95153	2.12566	MMP7	-1.1341	1.92136	APOL4	0.85311	3.0027
CHI3L1	-0.36957	2.12505	FTCD	-2.0531	1.92136	CHERP	-0.59876	3.00178
OLR1	0.92072	2.12505	FCGR1B	0.55706	1.91945	PEA15	-0.64438	3.00125
G3BP1	-0.37273	2.12323	ETS1	-0.54486	1.91945	WTIP	1.2779	2.99874
SLC6A8	0.75113	2.12245	LTBP2	1.1302	1.91945	SLC26A9	-1.5436	2.99809
AC104118.1	0.77369	2.12174	HIC1	1.3134	1.91945	RHBDF1	0.89195	2.99775
FERMT1	1.0672	2.12174	DHX33	-0.52756	1.91945	TUBB2A	0.75301	2.99302
CEACAM3	-0.76305	2.12174	TRPM8	0.98904	1.91592	FAM53C	0.71833	2.99038
AC144831.1	0.39695	2.11855	IGF1	-0.63453	1.91592	LMO2	-0.78468	2.98945
PDLIM7	0.42789	2.11724	ACSL5	-0.54124	1.91528	IL10	-2.1794	2.9875
RNF122	0.47048	2.117	LYPD3	-1.304	1.91528	IL10RA	0.67257	2.98657
AL365181.3	0.83142	2.11515	DIRC2	0.74043	1.91528	CTU1	-1.152	2.98519
PCDHB4	1.6834	2.11515	SGK3	-0.87329	1.91528	GRAMD1A	-0.47684	2.9828
AL109976.1	0.88301	2.11462	TSKU	1.2245	1.91528	ACAA2	0.61671	2.98201
TNFRSF9	-0.60453	2.11123	FAM84B	1.102	1.91417	MARCKSL1	0.72412	2.98055
CIITA	-0.40921	2.10717	ACP5	0.51927	1.91417	NUAK2	0.81763	2.98055
RIOK1	-0.42063	2.10422	GADD45A	-0.74667	1.91385	LAMB2	0.66107	2.98055
ALDH5A1	0.54719	2.10422	ECM1	0.65942	1.91385	BLNK	1.0498	2.98055
TRAPPC6A	-0.55411	2.10368	UBE2T	0.83335	1.91385	KDELC1	1.2963	2.98047
ARHGEF10L	-0.42488	2.09638	PTK7	1.95	1.91385	MIPOL1	0.91298	2.98047
NPY1R	2.5498	2.09638	GPRASP2	0.85884	1.91385	CBL	0.49591	2.97885
CORO7	0.33625	2.09444	KLF10	-0.4896	1.91385	ARSJ	-0.69309	2.97745
CD226	0.79424	2.09444	RNLS	0.7067	1.91385	8-Sep	0.59777	2.97745
WDR5	-0.28931	2.09385	SUFU	1.0541	1.91385	OTUD1	1.4186	2.97745
RCC1	-0.35996	2.09351	RAB21	-0.49139	1.91385	MRPS6	-0.66717	2.97502
TLR7	-0.64909	2.09148	ZNF664	0.52501	1.91385	MIDN	-1.2997	2.97453
AP1S3	-0.85571	2.09126	NBEA	1.0834	1.91385	HNRNPM	-0.6108	2.97343
CCT5	-0.37969	2.09126	TTC9	0.86002	1.91385	ARID5B	0.61047	2.97094
ITGA1	1.0861	2.09126	IGFBP4	-0.55455	1.91385	NCF2	-0.76272	2.9707
EPHX2	1.2877	2.09126	RPS28	-0.67983	1.91385	NOP2	-0.89887	2.9707
AL590705.1	1.3276	2.09126	RPS16	-0.53852	1.91385	AQP9	-0.84951	2.97062
LINC01451	0.4306	2.09126	EHD2	1.1959	1.91385	NUAK1	1.2487	2.97029
FXYD6	-0.45148	2.09126	SIGLEC10	0.62085	1.91385	FPGS	-0.79654	2.97025
RASL11A	0.9546	2.09126	C1QB	-0.45321	1.9135	MFSD12	0.64744	2.97025
UNC13C	-0.90081	2.09126	FN1	2.0113	1.9135	BZW2	-0.73959	2.96674
PLSCR3	0.68396	2.09126	ALPK3	0.72072	1.9135	COL23A1	1.2641	2.96437
TMTC1	0.98777	2.09117	AC027682.1	1.3659	1.9135	AC009646.2	2.7439	2.96305
TNFRSF19	2.1406	2.09062	TNFAIP8L1	0.73405	1.9135	ATL1	1.3598	2.96305
KLRG2	1.4394	2.09017	ARFGAP3	-0.54729	1.9135	MSTO1	-0.46992	2.9621
PNMA8A	0.33794	2.09017	TMEM104	0.68695	1.91328	LAYN	1.0236	2.9621
CHST2	-0.49091	2.09003	CCDC3	2.4717	1.91105	AC067735.1	-1.6801	2.96074
ID3	0.55278	2.08942	ISG15	-1.1209	1.90921	PNKD	-0.61418	2.95964
PTGER4	-0.68291	2.08942	TMEM200A	1.5695	1.90921	PPA1	-0.85801	2.9592
FKBP5	-0.46475	2.08942	ABL1	0.50377	1.90921	EMILIN2	-0.64007	2.9592
HSPA8	-0.42866	2.08942	GBGT1	0.61861	1.90921	LPAR3	-1.4053	2.95813
HOXB7	1.473	2.08775	AKAP11	0.72695	1.90921	FZD7	-0.56999	2.95813
NECAP2	-0.3139	2.08769	DEDD2	0.85002	1.90921	ASB11	-1.852	2.95813
RSPO3	1.0617	2.08769	RASSF5	-0.53202	1.9083	RNF122	1.0536	2.95813
DVL2	-0.31012	2.08769	CEBPB	-0.82931	1.9083	DNMBP	0.75675	2.95813
HHIPL1	1.0497	2.08711	CAVIN3	1.3795	1.90532	CDC37L1	-0.56371	2.95802
SGF29	-0.41321	2.08711	DAB2IP	1.1571	1.90462	FLVCR2	-1.645	2.95468
OPN3	0.40391	2.08699	AGAP1	0.87258	1.90396	OLR1	0.56032	2.9546
SERINC2	0.89082	2.08188	KIAA0319	2.0503	1.90243	ERRFI1	0.80064	2.95331
APOD	-1.2062	2.08188	RHOG	-0.53779	1.90136	TCAF1	1.0036	2.9509
MIPOL1	1.2175	2.08188	TBC1D2B	0.56757	1.90042	TBX15	1.8921	2.95078
VASP	-0.29166	2.08188	NBEAL2	-0.64188	1.89963	GNL3	-0.69714	2.95078
GAL3ST4	0.83751	2.08158	CERCAM	1.2289	1.89963	GRIA3	1.6915	2.95078
INCENP	-0.35918	2.08143	NT5DC3	0.63686	1.89963	SLC25A25	-0.82039	2.95078
TM7SF2	-0.65219	2.08143	RAN	-0.55967	1.89963	DZIP1	1.3329	2.95078
HSD17B2	2.3723	2.08143	HAMP	-0.86476	1.89963	PCK2	0.6138	2.95078
RBFOX2	0.41639	2.08143	TNIP3	-0.61252	1.89798	AC008736.1	-1.7982	2.95078
SCIN	0.33527	2.08022	HLA.DQA1	-0.90024	1.89798	RBM17	-0.4608	2.95055
ABCA8	2.3202	2.07653	ASS1	0.58795	1.89798	STMN2	1.1433	2.94777
PBX1	1.2471	2.07492	GDF10	1.4698	1.89798	IRF5	0.90521	2.94631
CXCL16	0.47581	2.07425	RHCG	-1.0319	1.89798	NBPF19	0.60795	2.94619
HLA.DQA2	-1.1255	2.07367	TRMT10C	-0.49887	1.89668	COL11A1	1.4553	2.94585
VDR	0.38733	2.0729	AC116366.3	-0.65741	1.89668	FCGR2B	-0.95293	2.94585
CCR7	-1.6556	2.0729	FRMD7	-1.219	1.89668	HCG11	0.75975	2.94585
RNASE3	-1.0742	2.07261	AP000757.1	-0.59741	1.89668	NCOA2	0.74605	2.94585
CAMK2A	-0.87251	2.07247	CSF2RB	-0.44182	1.89668	CDC42EP4	-0.83476	2.94585
BUB1B	-0.43211	2.0721	PECAM1	0.547	1.89633	APLP1	0.99494	2.94585
IFITM3	-0.33732	2.06917	ADAP1	-0.5577	1.89538	BMP6	-1.276	2.94531
NIP7	-0.32707	2.06917	COL6A1	0.48873	1.89527	GPAT3	0.72714	2.94504
UBE2L6	-0.50607	2.06889	EXTL2	0.61573	1.89504	MAPRE3	1.2191	2.945
SMC4	-0.33061	2.06774	TAF13	-0.47706	1.89504	WIPF1	0.64562	2.945
DCLRE1B	-0.41129	2.06662	THBS3	0.57925	1.89504	RWDD2B	-1.1968	2.945
EPB41L5	0.62601	2.06662	FOXN2	0.77701	1.89504	STMN3	1.2172	2.94485
CKS2	-0.38776	2.06662	CSRNP3	1.9253	1.89504	NEO1	0.89139	2.94474
KRT79	1.2229	2.06662	NSD1	0.92178	1.89504	A4GALT	-0.85078	2.94474
MEIS3	1.2969	2.06662	NR2F2	1.7827	1.89504	SMG8	-0.73206	2.94432
RAB39A	-0.31372	2.06488	PRSS57	-1.1125	1.89476	SERINC5	-0.69663	2.94397
SFPQ	-0.30902	2.06439	EIF3M	-0.52234	1.89446	CCDC88A	0.57436	2.94268
P3H3	0.89897	2.06259	CDR2L	0.9406	1.89446	HLA.DQA2	-1.4386	2.94127
TMC7	2.2196	2.06259	MFSD2A	-0.57067	1.89364	IMP4	-0.6963	2.93979
OXTR	-1.0368	2.06167	CCT4	-0.64443	1.89361	SCARF1	-0.49278	2.93859
HAPLN1	1.8349	2.06167	FAM114A1	0.76344	1.89361	SLC8A1	0.85165	2.93577
HOXB9	1.1549	2.06167	GK	-0.48513	1.89361	ASTL	-1.1425	2.93577
PUF60	-0.29931	2.06117	AC061992.1	-1.4029	1.89089	DEPP1	-2.1927	2.93577
GPRIN3	0.39317	2.05884	VWA1	1.3821	1.89089	FLT1	0.72736	2.93577
PQBP1	-0.3138	2.05884	IGSF21	2.414	1.89089	ACTC1	1.2231	2.93577
NOTCH3	1.1135	2.05884	RBKS	-1.3802	1.89089	PFDN2	-0.50707	2.93427
GRIA3	2.0729	2.05671	LANCL1	0.71373	1.89089	CD83	0.63866	2.93427
ANO1	2.6329	2.05396	ABI3BP	1.7126	1.89089	CALCA	-3.8467	2.93427
CCNO	1.471	2.05328	SQLE	-0.59897	1.89089	LBP	-4.0534	2.9323
CXCL2	-0.93222	2.05253	KCNE3	0.70374	1.89089	ST6GALNAC3	1.5277	2.93111
PODXL	0.64736	2.05122	FLT1	1.1007	1.89089	UTP14A	-0.88962	2.93111
PID1	-0.89833	2.04993	FARP1	0.77001	1.89089	ZNF570	-0.64352	2.93111
ACTR3	-0.33087	2.04878	CFAP161	-1.424	1.89089	NMRK1	-0.97379	2.92827
NOP14	-0.27987	2.04878	MAN2A2	0.768	1.89089	RNF220	-0.56019	2.92768
WNT2	2.4597	2.04749	CAVIN1	0.74442	1.89089	SHE	1.6715	2.92354
TSPAN18	1.2485	2.0474	TGFBR2	0.97231	1.89069	RNF182	1.6187	2.92354
EGR1	0.54665	2.04621	CISH	-0.48859	1.88995	MALT1	0.86026	2.92354
APBB1	1.0488	2.04621	C2CD4D	-0.87898	1.88874	TSPAN5	1.6058	2.92024
KIFC3	0.66135	2.04621	REM1	-3.1379	1.8884	PLEC	0.7894	2.91707
NLE1	-0.36276	2.04621	DUSP5	-0.89091	1.88837	SNHG18	1.888	2.91693
AC005759.1	1.3343	2.04621	TRO	1.4545	1.88729	F3	0.74836	2.91617
FAM69A	0.61819	2.04535	TCEAL7	1.331	1.88713	FKBP14	1.1934	2.91617
HNMT	-0.36481	2.04071	DYRK2	0.73629	1.88713	TPM2	1.352	2.91617
CAVIN1	0.62352	2.04023	CTU1	-0.98893	1.88713	DST	1.0967	2.91435
RCC2	-0.26208	2.03849	CD300A	0.52715	1.88699	PARM1	1.1766	2.91268
SPC25	-0.46368	2.03849	AGO1	0.78222	1.88662	MORC4	1.2532	2.91225
SRPX	0.50101	2.03849	MEST	1.5908	1.88662	MDM2	0.53186	2.91225
PLCD3	0.82504	2.03849	MMP1	-0.77285	1.88662	PTPRS	1.3047	2.91225
ENPP2	-0.48031	2.03809	HSD17B2	2.7058	1.88516	DDAH1	1.6778	2.91052
DCPS	-0.40101	2.03809	TADA2B	0.61285	1.88456	CNN2	-0.56414	2.90981
BTG1	-0.5009	2.03809	RPL35	-0.48968	1.88456	NAGA	0.59656	2.90981
PCDHB2	1.1392	2.03763	RNASE3	-1.1897	1.88456	UGP2	0.5783	2.90918
SLC49A3	0.46325	2.03622	TPSAB1	-1.3506	1.88456	CHM	-0.54849	2.90918
SLC7A8	0.82926	2.03612	KLHDC3	0.52955	1.88449	ADAM19	1.3164	2.90809
ISLR	1.187	2.03612	LONRF1	-0.81112	1.88449	RPAP1	-0.7054	2.90798
ZNF558	-0.58809	2.03532	SRGAP1	-0.89582	1.88449	ATP8B2	0.62194	2.90679
TSKU	0.63866	2.03496	ZADH2	0.79247	1.88449	ARMC9	0.54143	2.9034
APOBEC3B	-0.54751	2.03496	AATK	0.55269	1.8828	NR2F1.AS1	1.4401	2.9034
AK2	-0.31835	2.03292	CCNB1	-0.60778	1.88276	TRDN	0.96446	2.9034
AL356020.1	1.0437	2.03292	LRRC8D	0.58182	1.88213	SLC22A3	1.1897	2.9034
LAMP5	-0.71165	2.03292	SNCAIP	1.7212	1.88213	FAM110B	-0.85192	2.9034
SH3D19	0.92536	2.03289	FAM20C	1.0114	1.88213	SLCO4A1	-1.2549	2.9034
HIP1	-0.35842	2.03289	SLC25A15	1.0301	1.88213	EPHA1.AS1	-1.5642	2.90153
FP565260.3	-0.60087	2.03229	PSME1	-0.52972	1.88213	SLC7A2	0.57663	2.90073
FKBP14	0.59057	2.03146	EPN2	0.77117	1.88183	BCL9L	-1.2599	2.90073
DUSP1	0.43309	2.03126	NDN	0.9356	1.88177	TRGJP2	-1.4223	2.89984
CCDC153	-0.66149	2.03126	TRAF3IP1	0.88329	1.88117	RASSF4	-1.0973	2.89984
SLC4A8	0.48912	2.03126	AC015802.6	-0.65713	1.88117	GPR4	-2.0496	2.89925
SPINT1	0.45669	2.03126	EPB41L1	0.74137	1.88117	TRGV7	-1.0329	2.8986
SNRPD1	-0.34992	2.03126	AEN	-0.72691	1.88117	ADAMTSL2	1.493	2.8986
RNF152	1.4986	2.03126	IGSF8	-0.66506	1.88111	CNN1	1.4442	2.8986
EMP3	-0.36189	2.03126	RASL11B	1.076	1.88111	KCNE4	0.90459	2.89846
ELOVL5	-0.43488	2.02914	FSTL4	0.74303	1.88111	PIK3R5	0.44776	2.89846
VLDLR	1.0193	2.02819	SRGN	-0.6994	1.88111	CYP4X1	1.4295	2.89836
RHBDF2	-0.44471	2.02819	SSX2IP	1.1412	1.88025	ABCA3	1.218	2.89825
C7	2.0929	2.0238	PCNX2	1.0355	1.88025	CD300A	0.50879	2.89825
SRSF1	-0.28211	2.02339	LBH	0.65502	1.88025	C6orf203	-0.55898	2.89743
SIGLEC12	-0.93351	2.02114	GLS	-0.62381	1.88025	CASP10	0.51798	2.89681
B4GAT1	0.33898	2.01939	CPNE8	-0.61359	1.88025	CHST7	1.0155	2.89681
C1S	0.55518	2.01939	MLEC	0.59535	1.88025	PES1	-0.60655	2.89681
P2RX7	-0.42691	2.01939	FRMD6	1.3981	1.88025	TNNT2	1.7437	2.89514
PSMB9	-0.7569	2.01701	RPL13	-0.65139	1.88025	NAMPT	-0.70045	2.89514
RAN	-0.31881	2.01701	RAB34	0.96275	1.88025	COA4	-0.55803	2.89514
CYP51A1	-0.62962	2.01584	PDRG1	-0.66864	1.88025	ZBTB39	-0.69979	2.89514
CSF2RB	-0.44586	2.01323	AL139246.5	-1.2086	1.87972	TLN2	1.1599	2.89514
HMGCR	-0.36892	2.01201	LZTS1	1.3297	1.87969	CDH26	-1.9277	2.89514
MRPL17	-0.36664	2.01201	SNX9	-0.56015	1.87576	PTRH2	-0.5562	2.89435
TSPEAR.AS1	0.95841	2.01201	COL5A2	1.7419	1.87563	ENTPD1	0.62413	2.89344
HLA.DRB1	-0.50326	2.0101	AC005522.1	-0.90798	1.87563	CAMK2D	0.51598	2.89303
BST2	-0.33711	2.01006	MTUS1	0.5195	1.87563	CARM1	-0.78163	2.89276
HSD17B4	-0.34044	2.00694	SETDB2	0.64718	1.87563	ZC3H12C	0.92754	2.8915
CATIP	0.48124	2.00514	GSPT1	-0.51701	1.87563	MEG3	-3.4745	2.8915
ARL4C	0.52113	2.00514	ZBTB1	0.5407	1.87264	PDGFB	1.0781	2.8915
FARSA	-0.33414	2.00514	FDFT1	-0.79878	1.87192	TRIM28	-0.70717	2.89127
DTNBP1	-0.36888	1.99983	RPS23	-0.50655	1.87183	SELENOM	0.87601	2.89039
ILF3	-0.26786	1.99983	EIF2S2	-0.5651	1.87183	SLC29A3	1.2633	2.8883
RASGRF1	-0.56908	1.99952	NR2F6	0.84539	1.87183	CREB3L2	0.71141	2.88817
CYLD	-0.37171	1.99935	ABHD6	0.83264	1.8717	SVEP1	1.0376	2.88817
SMIM10L2B	1.9373	1.99632	MVB12B	0.79084	1.87141	SH3BGRL2	1.379	2.88793
ADGRG2	-1.4489	1.99551	SSH1	1.1413	1.87141	MRPS23	-0.47898	2.88686
FCGR3B	-0.6277	1.99542	SNAPC1	-0.46151	1.87141	CCDC59	-0.43296	2.88652
TSPAN9	1.1385	1.99542	BMF	0.87086	1.87028	ZNF442	-1.2756	2.88586
GLTPD2	0.88447	1.99542	SLC43A3	-0.45485	1.86996	ABCA2	0.72637	2.88562
RTN1	-0.52572	1.99521	AL161421.1	-1.0137	1.86951	ABRAXAS2	-0.53311	2.88529
LBH	1.0349	1.99068	RNF149	-0.5973	1.86951	WDR53	-0.67018	2.88479
SPTAN1	0.39515	1.99059	FILIP1	1.8464	1.86941	GRWD1	-0.69625	2.88479
SLC12A8	0.62237	1.98945	FCHSD2	-0.56501	1.86941	ARHGEF10L	-1.5247	2.88409
STK32B	-0.67931	1.98945	LYSMD2	-0.83064	1.86915	ANXA2R	0.63716	2.88316
CCDC170	-0.68261	1.98945	ABTB2	-0.69469	1.86675	EFEMP2	0.8752	2.88316
AP001610.1	-2.3211	1.98945	PPP1R2	-0.49641	1.86519	CD163L1	-0.69076	2.88316
AL645608.9	-0.87279	1.98932	LHFPL2	0.84655	1.86519	ADM2	1.9688	2.88316
ABCB1	1.6651	1.98932	PRRG1	-0.88646	1.86519	LINC02172	2.1101	2.8827
MS4A6A	-0.54949	1.98932	TSPAN6	0.84918	1.86519	NEDD9	0.60005	2.8827
PLAUR	0.32835	1.98932	AC008035.1	-1.1556	1.86519	HEATR6	-0.50006	2.88243
TARDBP	-0.27102	1.98928	HMG20A	0.58712	1.86519	TOB1	0.89575	2.879
TFE3	-0.33056	1.98928	EIF5A	-0.59189	1.86519	TUFT1	0.71998	2.87841
SNX3	-0.32194	1.98906	EVI2B	0.56899	1.86519	RNPS1	-0.423	2.87841
CXCL5	-1.4039	1.98767	MN1	1.0072	1.86519	HUWE1	-0.7966	2.87801
SYT7	0.53199	1.98519	CBR1	-0.91873	1.86519	SLC10A3	0.89901	2.87801
COASY	-0.32564	1.98519	LSM5	-0.46907	1.86474	P3H4	2.0572	2.87801
BCCIP	-0.28331	1.98506	AC093879.1	1.7179	1.86382	SIGLECL1	-2.1312	2.87801
FAM105A	-0.4296	1.98347	SPARC	0.67836	1.86331	ECHDC3	-1.172	2.87677
NAT10	-0.31469	1.98284	TCP11L2	1.0694	1.86331	TNFRSF14	-0.62602	2.87628
SVEP1	1.507	1.98251	SIX5	0.45309	1.86331	CYB561D1	-0.40825	2.87556
METTL7B	-0.84722	1.98251	ADCK2	0.71594	1.86277	NDP	-1.6576	2.87462
CSF1	0.55433	1.98072	SPIRE2	0.92183	1.86274	AL133346.1	2.1265	2.87429
NR2F1.AS1	2.4348	1.98051	TNC	-0.56215	1.86119	PHKA2	-0.72356	2.87429
LY6E	-0.43592	1.97943	HOMER1	-0.97185	1.85955	APBA2	0.64208	2.87429
AIFM2	0.62271	1.97943	KCNN2	-0.61679	1.85733	HRH2	-1.744	2.87426
SPART	-0.28102	1.97856	LDLRAD3	-0.85592	1.85652	NEU4	-1.34	2.874
IL2RG	-0.63753	1.97671	RPS29	-0.78512	1.85515	CITED2	1.2278	2.874
CYSLTR2	1.699	1.9756	PRKCH	0.55605	1.85462	ENTPD7	-0.83603	2.874
EIF2B3	-0.46404	1.97498	HS3ST1	0.88351	1.854	EML1	1.464	2.874
ADCY9	0.62125	1.97498	HCAR3	-0.76351	1.8531	TGFB1I1	0.95687	2.874
ZNF528	-0.97426	1.97453	SERPINB2	-0.57156	1.8531	MANBA	0.63456	2.87299
AP001527.2	0.93264	1.97412	MDC1	0.55905	1.85297	RHOU	-0.57126	2.8717
MLLT1	-0.26355	1.97396	PIH1D2	0.86415	1.85297	CCDC12	-0.66054	2.8717
ACSL5	-0.3079	1.97196	IGF1R	1.0294	1.85297	FKBP9	0.97145	2.8717
DIO3OS	2.0211	1.97196	ZNF229	1.4031	1.85266	TRMT5	-1.1678	2.8717
MAP2	1.4223	1.97131	AC012645.1	3.0107	1.85211	PLA2G4E	-2.5463	2.8717
CRISPLD1	0.86839	1.97131	KIF26B	1.668	1.84924	DOCK6	0.56341	2.8717
C1R	0.92688	1.97131	BAALC	-1.1986	1.84851	HMOX1	-1.0035	2.8717
MTHFD1	-0.29037	1.9711	SDC3	0.64507	1.84652	NOL4L	-0.51969	2.86912
LINC02533	2.208	1.97045	HERC4	-0.44784	1.84652	LHX6	-1.7747	2.86668
STEAP4	-1.4523	1.97021	SH3PXD2A	0.78369	1.84652	DDX31	-0.72705	2.86496
HEPH	1.6424	1.97021	ERG28	-0.52997	1.84652	MAGED2	0.56436	2.86433
MDK	1.246	1.97021	HSP90AA1	-0.41466	1.84652	NME4	0.54679	2.86227
VAX2	1.6089	1.96561	LSAMP	1.0535	1.8464	PLCL1	0.59966	2.86195
SLC9A3	0.46748	1.96561	SLC45A4	0.6586	1.84463	KCNN4	-0.8708	2.86167
PIM2	-0.45724	1.96561	CALCRL	0.94677	1.84372	NECAP1	-0.66065	2.86025
NEO1	0.48046	1.96561	BBX	0.53405	1.84372	SMAD7	-0.94372	2.86025
ANGPTL4	1.1479	1.96561	ELOVL7	-0.67006	1.84372	VASP	-0.60549	2.86025
RAB34	0.58454	1.96381	AFAP1L1	0.94563	1.84372	VNN2	-1.0482	2.8568
UBE2C	-0.44526	1.96381	BTN3A2	0.53285	1.84372	ZBED6CL	-2.4983	2.8568
ABCA7	0.51124	1.96381	TNFRSF21	0.73991	1.84372	FAM24B	2.8286	2.85655
TSHZ3	0.80766	1.96381	TMEM176A	-0.99378	1.84372	RUBCN	0.83677	2.85627
MTMR14	-0.25487	1.96353	ZMYM3	0.92138	1.84372	HTT	0.59132	2.85627
FYN	0.62773	1.96353	UTP14A	-0.48903	1.84372	SLC44A4	-1.6703	2.85586
RARG	0.61282	1.96353	FGD4	0.64291	1.84372	PHLDA1	1.5601	2.85549
CLIP3	0.80886	1.96353	LMO7	1.4851	1.84372	MCC	0.80946	2.85057
TREH	1.6685	1.96329	RPP25	0.61606	1.84372	TP53I13	0.46934	2.85057
EEF2KMT	-0.36075	1.96325	PLA2G15	1.1411	1.84372	EPHA7	1.5833	2.84891
ARHGAP24	-0.68622	1.96245	GATA2	-0.63833	1.84212	FGFR1	0.47017	2.84891
EFNB1	0.3495	1.96245	POMGNT2	0.60127	1.84188	TMEM199	-0.46351	2.84891
PA2G4	-0.35294	1.96245	TAF1A	-0.54955	1.84122	MAP1A	1.5018	2.84832
UTP14A	-0.28807	1.95991	PTPRN	1.1984	1.84091	FOXO1	0.99148	2.84774
ZSCAN12	0.35642	1.95975	ATP6V0D2	0.49677	1.84091	TSR1	-0.72057	2.84774
ZNF560	2.1516	1.95975	LAPTM4A	0.41496	1.84052	NDFIP2	0.81425	2.84734
CAP2	1.0882	1.95865	C7	2.87	1.84052	FSTL4	1.0557	2.84731
ACTG1	-0.25219	1.95865	BICRAL	0.66947	1.84052	POLR1C	-1.0378	2.84731
NAPSA	1.6575	1.95865	LITAF	-0.69312	1.84052	NLGN2	1.0992	2.84731
CDC6	-0.33529	1.95861	MMP19	-0.76693	1.8401	CD300E	-1.3404	2.84731
GPATCH4	-0.46052	1.95829	TNRC6C	0.81069	1.8401	ABLIM1	0.98738	2.84585
SH3BP4	1.4429	1.95679	HES1	-2.216	1.83947	EVA1B	1.0384	2.84558
DAAM2	1.1561	1.95636	TSC22D3	-0.59874	1.83893	ZMYM2	0.56146	2.84558
LTBP2	0.49207	1.95636	URM1	-0.4654	1.83776	ZNF133	-0.57453	2.84558
HDHD5	-0.35025	1.95319	AZU1	-1.1063	1.83753	ZNF829	-1.2549	2.84512
GINS1	-0.36725	1.95273	ADA	-0.60218	1.83747	AC187653.1	-3.4173	2.84046
NIPAL3	0.46331	1.95237	STK38L	0.68148	1.8288	ACP2	0.55643	2.83809
PRIM1	-0.44417	1.95237	MT2A	-1.8996	1.8288	AAK1	0.51523	2.8377
FAM155A	1.8533	1.95237	AC022509.4	-1.0727	1.82845	BTG1	0.88698	2.8377
LINC02531	0.72044	1.95187	NINL	1.0998	1.82845	RFX5	0.40811	2.83714
FUNDC1	-0.78387	1.95133	ATP8A2	1.6403	1.82807	ID4	1.1343	2.83714
TUBB4B	-0.28035	1.95074	INSIG2	-0.84297	1.82763	LINC00472	1.1056	2.83714
SYNM	1.218	1.94858	TNS1	0.89644	1.82763	SRPX2	1.3585	2.83714
AMOTL2	0.98941	1.94765	PLSCR1	-0.5563	1.82763	RDH10	0.86382	2.83714
GADD45B	-0.38255	1.94765	SOX2	-1.2985	1.82763	DOCK8	0.50789	2.83714
URAD	2.2358	1.945	PCDH10	1.7819	1.82763	UNC5B	0.79609	2.83714
ABCB4	0.62258	1.94466	BZW2	-0.61655	1.82763	KCNMA1	0.47279	2.83714
N4BP2L1	-0.45326	1.94466	DLGAP2	2.3503	1.82763	NOLC1	-0.76452	2.83696
MC1R	0.40093	1.94466	CCDC180	2.1413	1.82763	MT2A	-0.88861	2.83696
DENND1A	-0.38098	1.94363	RDX	-0.61153	1.82763	ADCY9	0.60084	2.83594
NCAPG2	-0.32423	1.94332	RAB11FIP4	0.75041	1.82763	LGALSL	0.714	2.83473
EBP	-0.52093	1.94332	CCL13	-0.57005	1.82763	DSE	-0.67375	2.83473
C6orf141	1.8744	1.94325	DSEL	0.5282	1.82763	GNAI1	0.57514	2.83473
NDFIP2	0.55252	1.94321	MBP	0.98401	1.82763	NAP1L3	1.5136	2.83473
SCARB2	0.31179	1.94298	ETV3L	-1.408	1.8276	TSPYL5	-5.4575	2.83473
LINC01806	1.5271	1.94222	BOC	0.74593	1.82588	TBCC	-0.58187	2.8339
EDNRA	1.5222	1.94222	TIGD7	0.90076	1.82402	CHCHD7	-0.51599	2.83253
AC025580.3	1.1704	1.94222	WWC1	0.74938	1.82333	PPT2	1.5172	2.83183
CCM2L	-1.611	1.94222	SFPQ	-0.43881	1.82313	ZNF787	-0.56011	2.83183
ZNF66	0.44998	1.94222	C3orf80	1.4497	1.82313	OR2A7	1.4215	2.83165
ZDBF2	0.78365	1.94188	TNFAIP3	-0.57874	1.82313	RPRM	2.7661	2.83141
GPR156	0.91334	1.94188	ZPR1	-0.48603	1.82313	DCSTAMP	1.5617	2.83059
BCL2	-0.36531	1.94188	HNRNPAB	-0.45166	1.82281	VASH1	0.6815	2.83059
SMPDL3A	0.8729	1.9415	MXRA7	0.96222	1.82281	CXXC1	-0.62486	2.83033
DSG2	0.95824	1.93855	FAM120B	0.54375	1.82261	RAB11FIP1	-0.92363	2.82959
NBEAL2	-0.51694	1.93772	SDK2	2.0833	1.82261	PLA2G4E.AS1	-1.6486	2.82801
MEN1	-0.31529	1.93746	XXYLT1	0.5656	1.82252	RPUSD4	-0.54896	2.82766
RPL18	-0.30773	1.93464	GDF6	1.8492	1.82252	CNST	-0.65587	2.8276
TMEM266	0.9973	1.93304	AL121603.2	-0.94617	1.82252	LAMB1	1.4298	2.82716
C10orf128	-0.44503	1.93293	KIAA1109	0.56601	1.82218	ZHX2	-0.56012	2.82594
ALKBH2	-0.81761	1.93293	AC008691.1	-1.2555	1.82218	KAT2B	0.77219	2.82423
CTNNBL1	-0.35874	1.93293	EPS8	0.64331	1.82218	LPAR5	-1.7803	2.82252
RCCD1	-0.44873	1.93252	NOC4L	-0.57166	1.82218	SASH3	-0.75421	2.82171
TTC27	-0.41551	1.93215	SAMD4A	0.55661	1.82218	USP21	-0.9063	2.81824
GXYLT2	0.90083	1.93215	NDUFB1	-0.52498	1.82218	AC147651.4	-0.83404	2.81824
ATP7B	0.82851	1.93215	PDE4A	0.59185	1.82218	NFIL3	-0.54388	2.81824
AHRR	0.24898	1.93111	DPP10	1.4765	1.8218	PCDHAC2	1.8916	2.81679
TNS1	0.54861	1.92588	RASAL2	0.51729	1.82166	SLC16A2	1.3501	2.81679
SNX11	-0.31561	1.92588	SUB1	-0.58471	1.82166	GNAL	1.1662	2.81679
ADORA2A	-0.69311	1.9226	EGR2	0.91431	1.82166	SPOUT1	-0.6102	2.81636
C12orf4	-0.34394	1.92194	PXMP2	-0.67311	1.82166	CYP1B1.AS1	-1.6235	2.81511
PAPSS2	0.44874	1.9214	KLF5	-0.59983	1.82166	LTF	-1.3746	2.81494
TOP2A	-0.33478	1.92096	NACA	-0.5331	1.82154	HGF	0.83182	2.81494
EIF2S3	-0.36694	1.92089	RPL7	-0.53171	1.8199	MREG	-0.69654	2.81443
ZNF711	0.7336	1.92089	CXCL12	0.46136	1.81962	DOC2B	-1.6709	2.81443
GLCCI1	0.29089	1.92075	SLC16A1	-0.60959	1.81927	CCL28	-2.6481	2.81135
PFAS	-0.36325	1.92067	AC009646.2	3.3432	1.81927	CASC4	0.57711	2.81132
LYPD1	1.1663	1.91955	DIXDC1	0.98433	1.81927	SOX4	0.85436	2.81
PRELID1	-0.34867	1.91955	SPIN1	0.59909	1.81924	CCDC180	3.5568	2.8095
LRRN2	1.1193	1.91945	ZNF629	0.97565	1.81924	DNM3OS	2.5412	2.80919
NGLY1	-0.25824	1.91869	SLC39A7	0.63655	1.81836	PCNX2	0.86397	2.80919
UMPS	-0.33693	1.91869	SIGMAR1	0.50793	1.81836	PALLD	0.69134	2.80919
RSPH3	0.32841	1.91869	DUPD1	-1.0632	1.81836	MARS2	-1.0611	2.80869
HOTAIRM1	0.66978	1.91869	SFXN3	0.45409	1.81836	BAIAP2.AS1	1.1576	2.80805
POLA1	-0.40603	1.91869	SSTR1	3.4178	1.81764	GOPC	-0.47545	2.80721
FCN1	-0.55858	1.91869	CDK17	-0.64447	1.81687	RIPK4	0.96884	2.8036
SAPCD2	-0.49721	1.91869	ETV3	-0.62032	1.81642	ZNF225	-0.7507	2.80349
MPEG1	-0.41745	1.91869	IL15	-0.69018	1.81642	CLEC12A.AS1	0.93585	2.802
IL32	-0.6565	1.91869	GMNN	-0.41139	1.81642	TM4SF19.AS1	1.0001	2.80173
IGSF6	-0.36708	1.91869	ZNF572	2.227	1.81642	CXXC5	0.74416	2.80173
SF3B3	-0.2478	1.91869	RPS3	-0.459	1.81642	FNDC1	1.4847	2.80173
NECAB3	0.4455	1.91869	KIF3B	0.74189	1.81642	IDS	0.79299	2.80173
SIGLEC11	-0.72721	1.91869	ACTG2	2.0897	1.81454	NOTCH3	0.58844	2.80173
ZNF835	-1.3815	1.91869	MAP3K5	-0.68459	1.81454	TBX2	1.0352	2.80082
SCAMP3	-0.28127	1.91851	SIGLEC9	-0.48254	1.81454	ASAH2B	0.4923	2.80022
RBPJ	-0.30688	1.91851	HPSE2	2.5921	1.81412	ADGRG6	1.36	2.79983
FAT2	0.58514	1.91851	PLEKHO1	-0.4433	1.814	BCL3	-1.2454	2.79983
INTS9	-0.40501	1.91851	COL1A2	1.2813	1.814	NWD2	-1.068	2.79819
COL5A3	1.98	1.91851	NKX3.1	-0.4864	1.814	GABRB3	1.9405	2.79729
SPACA6	-0.85297	1.91851	CLCF1	-1.988	1.814	NAIP	-1.3872	2.79694
LIF	1.252	1.91851	RASA3	0.52816	1.814	EIF2S2	-0.48329	2.79694
N4BP3	0.53571	1.91732	LINC01220	1.5317	1.814	ZNF24	-0.55428	2.79631
C1QBP	-0.2783	1.91603	SLIRP	-0.58464	1.814	SBNO2	-0.96499	2.79631
P3H1	0.29943	1.91485	SOX12	0.98607	1.814	PEX6	-0.52296	2.79615
HOXB8	0.92178	1.91204	COLGALT1	0.55898	1.814	TMEM173	-0.90546	2.79583
RNF113B	1.0185	1.91123	ELFN1	1.2565	1.8131	POGLUT1	0.49559	2.79512
AC103974.1	1.8965	1.90816	EFNA1	0.8705	1.81262	BHLHE41	0.78971	2.79512
SYNJ2	0.66849	1.90767	MEIS1	1.3949	1.81262	CHST1	1.1211	2.79247
MCM4	-0.28254	1.90703	PLGLB1	0.91663	1.81262	PCDH7	1.0524	2.79177
ADGRE3	-0.8695	1.90703	FAM210B	0.75878	1.81262	HSPH1	-0.63036	2.79177
KIAA1614	0.64365	1.90358	CPT2	0.41539	1.81234	SCIMP	1.0635	2.78899
CHD1	-0.27056	1.90358	RPL30	-0.52543	1.81197	TOP3A	-0.56948	2.78725
HNRNPAB	-0.24104	1.9033	GABRA2	2.1057	1.8118	ITGB3	-0.8719	2.78725
ZNF793	0.93267	1.9033	RASA1	0.75793	1.81152	PHLDB3	-1.58	2.78675
WSCD2	2.4494	1.90271	SNHG15	-1.0346	1.81141	PYGO2	-0.60234	2.78561
UPF2	-0.24684	1.90087	CASQ1	-1.8409	1.81102	DRD2	1.8733	2.78561
CACNA1C	1.3757	1.90087	AC005034.3	0.9745	1.81102	FAM3A	0.44664	2.78431
USP16	-0.32326	1.90087	NUDT12	1.0982	1.81102	NCCRP1	-1.3295	2.78381
YBX3	-0.24494	1.90032	LINC01010	0.75171	1.81102	AKIP1	-1.0229	2.78349
ANAPC7	-0.30181	1.90032	WTAP	-0.42839	1.81102	CLUAP1	-1.0377	2.78346
FUS	-0.2479	1.90032	OAS3	-0.93353	1.81102	USP10	-0.55906	2.7831
DFFA	-0.33224	1.89915	PLBD2	0.46952	1.81102	C2CD4A	-1.2563	2.78204
DAB2IP	0.6451	1.89898	DHX37	-0.52225	1.81102	CIPC	-0.70967	2.78083
PNO1	-0.27981	1.89781	XYLT2	1.0819	1.81102	TMEM150B	0.49152	2.78047
RPE	-0.34953	1.89568	CD70	-1.0145	1.81102	SGCB	0.87971	2.78044
NPFFR2	-1.5926	1.89469	NLRP2	0.86764	1.81102	FBLIM1	1.4675	2.77945
FCHSD2	-0.30608	1.89469	CYCS	-0.43783	1.81073	MGAT4A	-0.48752	2.77945
KIT	-1.1019	1.89435	OLFM4	-0.65193	1.81029	P2RY1	0.60874	2.77945
TYMS	-0.29636	1.89337	PSME2	-0.68678	1.81029	SLC39A13	0.41316	2.77945
SRSF10	-0.2441	1.89313	DIO3	3.6518	1.80852	ARG2	0.80401	2.77945
RFX5	-0.31591	1.89313	KDM4A	0.51083	1.80824	ZSWIM4	0.74765	2.77801
TAF1B	-0.32611	1.89313	GCC2	0.45241	1.80824	FCGR3A	0.66697	2.77721
DCAF1	-0.28695	1.89313	ZDBF2	1.5416	1.80824	CYTH3	0.68356	2.77721
PITX2	1.4405	1.89313	TRIM4	-0.90758	1.80791	AC007040.2	-1.2658	2.77635
TBCA	-0.26039	1.89313	CCL4L2	-0.82086	1.80791	COLEC10	1.6777	2.77635
MATN2	1.3774	1.89313	TIPRL	-0.56561	1.80752	AL035446.1	1.2284	2.77573
FKBP11	0.47232	1.89313	RPL37A	-0.57725	1.80752	TGFB2	1.568	2.77461
MTCL1	0.85662	1.89313	MRPS24	-0.73584	1.80615	4-Mar	1.5866	2.77461
NOLC1	-0.3561	1.89143	ARMCX1	-0.51526	1.80596	CYFIP2	0.64632	2.77461
CDT1	-0.28626	1.89143	COPS9	-0.61055	1.80465	PDGFA	-1.2462	2.77461
HTRA3	0.34492	1.89106	PKIA	1.0272	1.80432	SNAI2	1.8882	2.77461
AC007272.1	-1.9627	1.8886	RPS24	-0.49116	1.80432	IGF1	-0.68563	2.77461
GPR82	0.86211	1.8886	COX17	-0.72376	1.80421	MAGEL2	1.4018	2.77461
TMEM223	-0.44106	1.88823	ACAT2	-0.70025	1.80421	GAS8	-1.8465	2.77461
TRIM14	-0.50753	1.88786	DCN	1.5226	1.80421	ZNF680	-1.3454	2.77451
MLC1	-0.49376	1.88786	MAP1A	1.7493	1.80421	RAB3IP	0.56735	2.77451
AC010768.2	0.90057	1.88582	PRTN3	-1.2564	1.80421	LMF2	0.44565	2.77451
SH3BGRL2	1.482	1.88536	CPOX	0.73961	1.80418	GPR68	0.88332	2.77175
EEPD1	0.43829	1.88399	PTPN13	1.1317	1.80418	UMPS	-0.58816	2.76973
CHRDL2	1.7799	1.88376	EZH2	-0.58544	1.80418	TBC1D9	-0.55888	2.76777
MME.AS1	1.5491	1.8827	PAAF1	0.61495	1.80418	IAH1	-1.974	2.7614
LILRA1	-0.85219	1.8823	P3H4	1.4735	1.80418	WDCP	-0.78111	2.76063
DDAH1	1.1536	1.88207	MKNK2	0.64403	1.80385	PLXDC2	0.79238	2.76063
PURPL	0.87504	1.88207	RTL8B	1.0084	1.80358	UBE2Z	0.49549	2.76063
SPON1	0.56748	1.88207	REPIN1	0.45934	1.80319	LRRC17	1.4735	2.75925
ADM2	1.5987	1.88114	MAGEE1	1.835	1.80319	SPINT1	0.87111	2.75843
HLA.DMB	-0.36106	1.88002	WDR4	-0.49471	1.80319	FNDC10	1.1266	2.75721
ATG3	-0.27073	1.87923	SERPINF1	-0.44994	1.80258	NNT	0.54957	2.75721
SORT1	0.30299	1.87736	AC096733.2	-0.78471	1.80253	LPL	0.96844	2.75721
TLR8	-0.51991	1.87736	APC	0.68662	1.80253	PTPRF	0.51006	2.75709
ASPHD1	0.71285	1.87736	DCAF13	-0.57295	1.80253	SBSN	-2.1514	2.75694
BLVRB	-0.29704	1.87736	BLVRB	-0.44795	1.80253	MRPS5	-0.53109	2.75689
NUF2	-0.44577	1.87674	LXN	0.74691	1.8014	N4BP3	1.2009	2.75614
SLCO4C1	-0.90261	1.87631	AL162253.1	1.9103	1.8014	CYP4V2	0.7126	2.7559
ATP6V0A1	-0.24354	1.87605	CACNG4	1.248	1.8014	C1orf54	0.89574	2.75503
FEN1	-0.39014	1.87364	ZCCHC11	0.5126	1.80068	DOCK2	-0.68183	2.75429
NID1	-0.40305	1.87299	IL7R	-0.53614	1.80068	SART3	-0.52689	2.75291
BCL11A	-0.61326	1.87299	NRK	2.0963	1.80068	TMEM8A	0.48808	2.74997
NSG1	0.75367	1.87299	HSPH1	-0.54496	1.80068	PRCP	0.46204	2.74953
CRABP2	0.34912	1.87005	PLCG1	0.88841	1.80068	RUVBL1	-0.55105	2.74931
CEP170B	0.44859	1.86951	CCDC71	-0.50867	1.79863	CPSF2	-0.50357	2.74931
TNFSF15	-0.43162	1.86841	LINC00299	-1.154	1.7967	ST6GALNAC5	1.7932	2.74924
SPNS1	-0.2795	1.86752	CRISPLD2	1.3843	1.7967	ASXL1	-0.49612	2.74924
UCK2	-0.31707	1.86729	AC087645.2	-1.3415	1.79645	AL031963.2	1.4699	2.74904
ARMC9	0.43473	1.86729	DEPDC7	0.91149	1.79561	SSTR2	-0.84223	2.74904
NMB	0.67454	1.86585	PCDHGB5	-1.4523	1.79428	TRPM4	0.51732	2.74904
SASH3	-0.28639	1.86563	RPS10	-0.7488	1.79428	ADI1	0.51062	2.74717
ST3GAL4	0.40575	1.86563	ABRACL	-0.40644	1.7932	CCDC86	-0.67757	2.74712
POLR3E	-0.30433	1.86563	SEH1L	-0.50024	1.79247	ANKRD34B	1.4325	2.74453
KLHDC8B	0.38795	1.86557	STK36	0.74932	1.79156	GDA	3.2829	2.74425
TGFB3	1.1576	1.86306	FSCN1	-0.47457	1.79156	CCNJ	0.40409	2.74425
ADCY3	0.31415	1.86271	NPTXR	0.84211	1.79148	BIN2	0.64792	2.74425
CD200R1	-0.66229	1.86271	KIF25	-3.2768	1.79137	CNPY4	0.87114	2.74343
BOC	1.3259	1.86271	ELOVL5	-0.64405	1.79129	IL7	-0.7675	2.74343
ADGRL3	0.96948	1.86271	TPCN2	0.54365	1.79113	RBM19	-0.6673	2.74326
GAPT	-0.31089	1.86271	ADAMTS12	1.5464	1.7911	RAMP1	0.79076	2.74302
PKP2	1.2899	1.86271	UQCRQ	-0.66	1.7911	RHBDF2	-0.58392	2.74302
GPSM1	0.75295	1.86176	DHCR7	-0.49567	1.7911	ROCK2	-0.4377	2.74191
ITGA5	0.31138	1.86167	SCAMP5	0.48528	1.7911	PREX1	-0.41648	2.74131
SIRPB2	-0.41481	1.86103	RSL1D1	-0.41546	1.7911	MEIS3	1.219	2.74131
IFRD2	-0.30442	1.86012	TTLL6	2.831	1.78915	CBR1	-0.74039	2.74079
RASGEF1C	0.79805	1.85912	CYB5A	-0.47921	1.78915	MPEG1	0.87278	2.7395
TMEM200B	1.2512	1.85752	GPR156	1.3004	1.78912	ATXN1	0.51545	2.73907
C2	-0.34041	1.85752	FAM13A	0.70595	1.78813	TPCN1	0.54727	2.73907
CFL1	-0.25911	1.85752	LIMCH1	0.55742	1.78415	ABHD4	0.55372	2.73907
CAMSAP3	1.2706	1.85655	TPX2	-0.60758	1.78415	TGFB3	0.82362	2.73907
NPAS2	1.1035	1.85652	PAPSS2	0.58948	1.78394	PCGF2	0.85755	2.73907
NRN1	0.89437	1.85652	ABCC5	0.49362	1.78394	PGAP3	0.64283	2.73907
DGKI	0.52121	1.85592	ITGA1	0.55196	1.78262	FAM207A	-0.66108	2.73907
INF2	-0.31142	1.85546	HSP90AB1	-0.40608	1.78262	C11orf24	-0.85837	2.73693
ZFP3	-2.6699	1.85449	CUTA	-0.49209	1.78191	C1S	0.8415	2.73693
GRAMD1A	-0.57457	1.85217	ERRFI1	1.1565	1.78165	SLC4A8	0.83117	2.73693
SLC37A3	0.70211	1.85208	TMPRSS13	-0.61744	1.78165	NCOA1	0.46306	2.7358
TGM3	-0.791	1.85192	DGCR2	0.66159	1.78165	SLC1A3	-1.2905	2.7358
LACTB	-0.27965	1.85189	RHOQ	-0.60022	1.7816	TMEM223	-0.90737	2.7358
MAPRE3	0.79439	1.8518	NIPAL3	1.0375	1.78146	IKBIP	0.74538	2.7358
AC005280.2	0.98306	1.8518	LPIN1	-0.42209	1.78146	HAS3	-1.0489	2.7358
KIFC1	-0.49566	1.85118	BTF3	0.41408	1.78146	RPGRIP1	1.6326	2.73424
CIPC	-0.32353	1.85118	CD14	-0.88712	1.78146	GADD45B	-0.95481	2.73384
OR2A1	1.8194	1.85078	DST	1.3607	1.78146	COLQ	0.82841	2.73283
PRTN3	-0.84827	1.85078	MYZAP	1.1288	1.78146	INPP5D	0.55041	2.73243
PCDHGA4	1.9034	1.85057	INSR	0.56708	1.78146	ABHD12	0.50213	2.73243
PAQR5	0.8843	1.84937	SNRPD2	-0.4719	1.78146	CHI3L2	-1.3015	2.7318
ATP8B1	0.70576	1.84802	ADAMTS4	-1.7008	1.78125	SLC22A17	1.7041	2.7318
HOXB6	1.7473	1.84725	MFSD9	0.8792	1.78125	ZBTB42	0.69561	2.73145
MORC4	1.0174	1.84683	CCDC50	-0.56561	1.78125	POLR1B	-0.62412	2.73131
DOK4	0.91688	1.84683	AL158212.2	1.8814	1.78125	BUD13	-0.63155	2.73131
EPB41L3	-0.29201	1.84683	GLRX3	-0.46311	1.78125	SASH1	0.45656	2.731
CST7	-0.63325	1.84515	VAV1	-0.46849	1.78125	HS6ST2	1.6866	2.731
KDM5B	0.37217	1.84451	SHANK1	0.78093	1.78125	FAM20A	-1.2661	2.731
CBLL1	-0.31661	1.84451	CCDC121	1.4589	1.7811	MMP16	1.9109	2.72993
LURAP1L	1.3034	1.84451	SLAMF8	0.57799	1.78094	DSP	1.0813	2.7293
NUP107	-0.25078	1.84451	TRERF1	0.6202	1.77953	LINC00885	-2.7497	2.72865
PFKP	0.27764	1.84445	SLC25A32	-0.54648	1.77953	CFAP97	-0.42471	2.72865
CDX1	0.99154	1.8443	ADSS	-0.54386	1.77929	TPK1	0.55376	2.72865
DNAJA3	-0.32512	1.84378	TLR4	-0.60275	1.77929	TMEM144	0.4904	2.72797
ZBED1	-0.29405	1.84357	SPATA13	0.58849	1.77929	SURF6	-0.87166	2.7261
EIF5B	-0.24759	1.84294	NCOA3	0.46179	1.77929	GDE1	0.61459	2.72381
BARD1	-0.42485	1.84294	HPRT1	-0.55593	1.77822	CISD2	0.61122	2.7229
PCDH18	1.0734	1.84254	PLAC9	1.2329	1.77822	GJC3	-2.2216	2.7229
RAD21	-0.26516	1.84188	GLT8D1	0.92047	1.77749	TMEM63C	1.1009	2.7229
LINC00847	-0.51429	1.83968	CLMP	1.2764	1.77749	ADD3	0.55746	2.7204
COL12A1	1.5742	1.83968	SLC7A5	-0.48446	1.77749	ZNF304	-0.63158	2.71983
PPP5C	-0.25995	1.83953	SMARCA2	0.68963	1.77669	JAK3	-0.61299	2.71956
ZNF16	-0.56763	1.8392	NUP214	0.65682	1.77669	FAM208A	-0.444	2.71956
GPR85	-0.51942	1.83794	DRAM1	-0.5205	1.77669	POLRMT	-0.74407	2.71954
ARMCX1	-0.49454	1.83794	APH1B	0.53662	1.77669	WDR75	-0.4993	2.71838
TRIP10	-0.30604	1.83621	AJUBA	1.3762	1.77622	NRP1	-0.58103	2.71835
AC103702.2	2.2566	1.83594	ST6GAL2	2.1341	1.77604	AC005261.1	-1.3803	2.71835
AMER1	-0.30287	1.83535	SPATA5L1	-0.60469	1.77583	TNFRSF10C	-1.1093	2.71831
COA4	-0.29483	1.83526	TOMM22	-0.42653	1.77583	ENC1	1.0884	2.71609
AFAP1L1	0.52135	1.83256	LRRC2	2.7691	1.7756	NDE1	-0.4266	2.71609
SLC25A5	-0.23306	1.83256	GREM2	2.4795	1.77554	FHL1	1.4867	2.71579
AC011632.1	-1.8167	1.83256	PUM3	-0.64073	1.77554	FBXO34	0.5088	2.71573
AL445931.1	0.98279	1.83256	PHF23	0.49287	1.77554	TNF	1.7066	2.71537
OPTN	-0.29485	1.83256	RCC2	-0.51967	1.77549	ANGPTL6	0.94248	2.71537
CDKN1C	0.60178	1.83253	PELI1	-0.64349	1.77549	MSX1	0.97297	2.7137
UTP20	-0.32125	1.83215	IFRD2	-0.53953	1.77549	NCKAP5L	0.95956	2.7137
ACTC1	1.4249	1.83215	ETF1	-0.47707	1.77549	AC012531.1	2.4986	2.7137
ERG	1.0589	1.83215	AP000781.2	1.3803	1.77521	CDC37	-0.46024	2.7137
ITGB1	0.28007	1.83156	SNRPB	-0.47916	1.77435	TNFSF18	0.85684	2.71182
CLIP4	0.53029	1.8315	NRXN3	2.733	1.7735	PLS3	0.72915	2.71168
KCTD12	-0.32318	1.8315	NFIX	-1.2116	1.7735	INPPL1	0.55537	2.71072
POLD3	-0.25937	1.83127	PI4K2B	-0.72066	1.77345	MRAS	0.58325	2.71003
EFS	1.2357	1.83127	ACAD8	0.65451	1.77345	ACVR1B	-0.80154	2.71003
ZMYND15	0.71017	1.83121	CKAP4	0.8027	1.7733	PELP1	-0.46012	2.71003
VEGFA	0.33283	1.82944	RPL26	-0.60044	1.77263	PRR15L	-1.5074	2.71003
BANF1	-0.31413	1.82924	SNAI1	-2.699	1.77263	WDFY2	0.80889	2.7099
GPR157	0.59286	1.82883	PREPL	0.615	1.77181	BRI3BP	0.90285	2.70983
PARP1	-0.25635	1.82883	TBC1D9	-0.70781	1.77121	LSR	0.50199	2.70952
TAP1	-0.79011	1.82883	SMAD7	-0.5759	1.7708	SDC3	0.58972	2.7091
POLR2J	-0.31521	1.82883	CDH11	1.6975	1.76779	STEAP4	-0.89595	2.7091
RRS1	-0.38414	1.82883	EVC	1.294	1.76716	AL109741.1	-2.6174	2.7077
AC131009.1	-1.7254	1.82883	ASGR2	-0.8491	1.76716	GP1BA	-0.64481	2.70728
MYL9	0.67084	1.82883	MCFD2	0.56069	1.76619	CCL19	-3.0977	2.70719
ADGRL1	0.4275	1.82883	LUM	1.4688	1.76619	ABCD3	0.52671	2.70615
HLA.DRA	-0.44412	1.82877	CREB3L2	0.75753	1.76614	STPG1	-0.71847	2.70487
NUP62	-0.42699	1.82877	MBTD1	0.42788	1.76599	STX6	-0.82641	2.70391
RIPK2	-0.3581	1.82708	LINC00884	-1.2889	1.76538	BCL2	0.4499	2.70391
AL590428.1	-0.56926	1.82699	GPX8	1.084	1.76538	CCDC28A	0.62033	2.70237
PDE7A	-0.2693	1.82699	CEBPD	-0.8778	1.76538	SPRY4	0.61436	2.70132
CHMP5	-0.26877	1.82699	HTRA1	1.1917	1.76538	KIF25.AS1	-2.0654	2.70132
DAGLA	0.31392	1.82611	ATP10A	-0.52965	1.76538	RMDN2.AS1	-2.2116	2.69908
DROSHA	-0.35873	1.82609	CHD9	0.42385	1.76538	PCMTD1	0.44342	2.69908
PLAC9	0.48685	1.82559	ADAM33	0.98109	1.76538	GIPC3	1.0768	2.69804
CCT6A	-0.28446	1.82556	3-Sep	1.0493	1.76526	FAM8A1	0.60939	2.6978
MCM7	-0.30992	1.82556	OXSM	-0.92654	1.76465	MSRB3	1.666	2.6968
C1QA	-0.27786	1.8246	SPTBN1	0.95922	1.76165	SMIM14	0.67163	2.69572
NAT8L	0.53819	1.8246	PRICKLE2	1.0229	1.76165	SCRN1	0.53279	2.6956
CCNA2	-0.3715	1.8246	ZNF277	-0.67333	1.76165	SPATA20	0.48191	2.69521
FBXL7	1.279	1.8246	NAA40	0.59658	1.76165	TSPEAR	1.6322	2.69347
DZIP1	1.2713	1.8246	KIFC3	0.58551	1.76165	SNAPC1	-0.83694	2.69342
SNX20	-0.5484	1.8246	ADAP2	0.59199	1.76165	SIGLEC10	0.60548	2.69342
ARMC6	-0.35353	1.8246	PPP1R13B	0.50565	1.7611	HOXD8	1.4691	2.69223
ZNF154	0.60605	1.8246	LYPD6	2.774	1.75955	KANK3	-1.4725	2.69223
PREX1	-0.24649	1.82452	ZNF641	0.64346	1.75955	QTRT2	-0.58424	2.69129
TUBG1	-0.33138	1.82388	PAFAH1B3	-0.47561	1.75955	PHTF2	0.63764	2.69092
MARCO	-0.45926	1.82388	RELT	0.46042	1.75853	NARFL	-0.6983	2.69092
OPN1SW	0.98281	1.82353	TPSB2	-1.4503	1.75853	GCA	-0.50687	2.68867
TMCO6	0.37667	1.82281	FAM214B	0.61028	1.75838	METTL13	-0.98911	2.68839
PELI1	-0.24434	1.82039	SLC37A2	0.56645	1.75838	LMOD1	2.59	2.68839
LINC00996	-0.38038	1.81927	RPS5	-0.4705	1.75838	YTHDC1	-0.4564	2.68839
PCDHB15	0.75671	1.8173	CHRM3	-0.55729	1.75793	FAM20C	0.88697	2.68839
UTP4	-0.25923	1.81599	RPS18	-0.54259	1.75761	KMT2E	-0.4954	2.68839
PELI3	0.32653	1.81203	TGFB3	1.8084	1.75761	REEP4	0.51701	2.68839
RPL35A	-0.33107	1.8118	S100A8	-0.65815	1.75647	C12orf66	-0.9479	2.68839
EGFR	1.6045	1.81093	RPS25	-0.49437	1.75639	EIF2S1	-0.45844	2.68839
MRPS35	-0.26807	1.81093	NOTCH2NL	1.0459	1.75585	PTPN1	-0.52997	2.68839
TGFB2	1.0262	1.8109	B4GALT1	-0.52969	1.75572	ISG20L2	-0.49949	2.6871
TRPM8	0.76451	1.8109	LDHD	0.51828	1.75572	LINC00605	-2.0203	2.6871
MCAT	-0.43348	1.8109	AKAP6	1.3232	1.7557	SLC39A14	-0.80057	2.68607
C5AR1	0.34771	1.81087	YLPM1	0.52803	1.75555	KIAA1841	0.74783	2.68462
H6PD	0.27376	1.81054	ADRA1B	-1.0788	1.75533	ADCK2	0.75653	2.68462
CALCRL	0.59559	1.81054	ATP6V0E2	0.6532	1.75468	PLAG1	-0.5909	2.68462
SDAD1	-0.29875	1.81054	RAB42	0.8625	1.75461	MAP3K8	0.41343	2.68462
APEX1	-0.34527	1.81054	EFR3B	1.6136	1.75461	PNMA8A	1.2544	2.68462
GCDH	-0.29861	1.81054	ZNF518A	0.4345	1.75387	DSG2	1.0271	2.68355
ZNF628	-0.32168	1.81054	CACNA1C	2.278	1.75387	RSPO3	1.4025	2.68315
GATM	-0.27643	1.80992	PTK2	0.72851	1.75353	TOGARAM1	-0.57817	2.68219
PHGDH	1.1658	1.80972	B3GAT1	-1.9901	1.75353	SH3BGRL3	0.56449	2.68156
PCDHB12	1.4098	1.80768	ACTR3	-0.47494	1.75343	EDEM1	0.552	2.67987
CDH1	-0.70089	1.80674	IQSEC1	0.84499	1.75343	MRPS30	-0.47583	2.67987
SLC1A3	-0.49824	1.80626	PARM1	1.6016	1.75343	LTBP2	0.71814	2.67987
QRSL1	-0.3629	1.80626	TSLP	-0.81449	1.75343	CCL7	1.0802	2.67987
MPDZ	0.25367	1.80626	ZSCAN12	1.1874	1.75343	HLA.A	-0.58191	2.67967
UVRAG	-0.32772	1.80626	TBRG4	-0.44064	1.75343	DTX1	-1.1571	2.67904
PPP1R1A	0.79825	1.80626	ZER1	0.86584	1.75343	DENND1B	0.78384	2.67759
CDK4	-0.39059	1.80626	SYT7	1.1862	1.75343	GSTM4	0.6597	2.67526
AC090515.2	0.85398	1.80626	VWF	0.79425	1.75343	HEXIM1	0.47511	2.67526
SLC9A3R2	1.154	1.80626	ZNF200	-0.54032	1.75343	PPP2R3A	0.43763	2.67397
CES1	-1.6517	1.80626	SEZ6L2	0.70934	1.75343	CLIC3	2.3985	2.67397
SLC25A19	-0.28923	1.80626	EIF1	-0.50359	1.75343	SH3BP4	1.0525	2.67391
EXOSC10	-0.25927	1.80537	THBD	-0.72261	1.75343	PARP16	0.71736	2.67391
MCM2	-0.40557	1.8044	LGALS3	-0.5024	1.75188	TPD52L1	1.0034	2.67315
NPTXR	0.62516	1.8044	RSL24D1	-0.52287	1.75129	NUDT16	-0.5441	2.67011
FAM102A	0.58984	1.80338	FAM69A	0.76361	1.75107	ABCF3	-0.43534	2.67011
ADIPOR2	-0.33711	1.8028	MAPKAPK2	-0.57509	1.75107	CDC42EP1	1.3324	2.66961
MTREX	-0.2486	1.80261	GPC6	1.3513	1.75107	FCRLB	-0.67328	2.66801
PLK2	0.73544	1.80261	TRIM71	1.3527	1.75092	CYP27B1	-1.5054	2.66778
RANGAP1	-0.29525	1.80203	CEP135	-0.57864	1.75092	TTC9	0.86435	2.66778
MCMBP	-0.29656	1.80154	PIM2	-0.78288	1.75092	PECAM1	0.57995	2.66778
CD9	0.39488	1.80057	IL2RG	-1.2837	1.75092	MEFV	-0.91349	2.66681
MKL2	0.34242	1.80027	ZBTB10	-0.60687	1.75092	PLPPR2	0.88977	2.66681
RAB27B	1.4838	1.80027	SET	-0.39097	1.75092	HOPX	0.91333	2.66641
DDX54	-0.2561	1.80005	EIF2S1	-0.48513	1.75092	RALA	-0.67163	2.66629
FZD5	-0.33153	1.79915	SYNGR3	-1.0792	1.75092	GAPLINC	0.46771	2.66629
FAM131B	0.47212	1.79915	ZDHHC7	0.48687	1.75092	PVR	-0.56748	2.66559
FBL	-0.34004	1.79915	ROMO1	-0.49865	1.75092	RNF157	0.90828	2.66504
LAP3	-0.43509	1.79817	RRP7A	-0.47795	1.75092	FLNC	1.193	2.66502
MAPK8IP1	1.1378	1.79817	RUNX1	-0.51591	1.75092	ZNF200	-0.4375	2.66502
C1QTNF5	1.1203	1.79817	CHST10	1.0283	1.75056	VGF	-1.363	2.66498
IL11	1.457	1.79683	VIM	-0.49216	1.75004	TBX3	0.51865	2.66498
EEF2K	-0.29698	1.79183	RFTN1	-0.5951	1.74958	AC093484.4	-1.5302	2.66498
SPATC1L	0.52066	1.79183	INPPL1	0.44088	1.7489	EXOSC4	-0.80022	2.66492
TTC1	-0.31196	1.79124	SHF	0.82946	1.7489	VCAN	0.94242	2.66488
PCBP4	1.0895	1.79116	PCSK6	0.8654	1.7487	MINDY2	0.56657	2.66482
PNPLA7	0.36238	1.79032	SMPDL3A	0.90518	1.74861	ZNF749	-1.2012	2.66364
MAATS1	-0.40159	1.79003	FLRT2	0.58222	1.74805	MICAL2	0.50256	2.66154
TSPAN5	1.0105	1.78971	GSTM3	0.48872	1.74792	NOP14	-0.5407	2.66097
KHSRP	-0.31392	1.78781	FAM57A	-0.56101	1.74693	COL12A1	1.7479	2.66097
PTRH2	-0.2627	1.78741	C2CD4A	-1.1636	1.74589	TMEM119	0.95133	2.66097
UBE2T	0.64323	1.78739	CAMK2A	-0.56572	1.74577	GUCY1A2	1.2951	2.66075
AC004233.3	0.58985	1.78725	SMC5.AS1	2.2839	1.74548	CLDN2	2.1476	2.66037
ENOX2	-0.25994	1.78606	PLOD1	0.70543	1.74369	CBLB	0.58583	2.65981
FGF2	1.0595	1.78579	MAST2	0.56683	1.74369	NRSN2.AS1	1.0396	2.65981
SLC30A4	0.4314	1.78579	VSNL1	-1.9101	1.74369	ZNF560	1.8176	2.65981
XRN2	-0.23488	1.78579	NPAS2	0.931	1.74369	NOP58	-0.57875	2.6572
PPP1R16B	0.54997	1.78579	AL356599.1	1.6868	1.74369	VEGFA	-0.55665	2.65612
COLEC10	1.197	1.78486	TNRC18	0.40332	1.74369	ZNF41	-0.86252	2.65578
PPM1H	0.35439	1.78436	PHKA2	-0.72527	1.74369	ARPIN	0.91412	2.65476
PTPN14	0.73657	1.78415	PRG3	-1.2535	1.74369	SGCA	0.85199	2.65476
OSBPL10	1.4696	1.78415	LIMA1	0.53296	1.74369	PCDHA6	2.041	2.65465
LARP6	1.1435	1.78415	GEMIN4	-0.47851	1.74369	CAPN1	0.42477	2.65465
MCOLN1	-0.28364	1.78415	PIEZO2	0.8958	1.74369	ZNF584	-1.1184	2.65402
RMND5A	0.255	1.7836	RPS19	-0.54838	1.74369	AC104794.2	0.7922	2.65353
PC	0.41736	1.7836	FPR3	-0.60371	1.74369	IFRD2	-0.52988	2.65353
RAB10	-0.27011	1.78304	USP10	-0.41693	1.74249	KCNK12	2.0363	2.6514
SNHG18	1.6509	1.78304	DHX57	0.61809	1.74033	SYNPO2	1.2242	2.65098
GDPD1	0.6163	1.78304	RPS12	-0.61187	1.74033	MCRIP2	0.68551	2.65082
MMRN2	0.49973	1.78265	SELENOH	-0.42363	1.74019	BMP7	1.6022	2.65053
IGF1R	0.48946	1.78257	DDX10	-0.58037	1.73983	PNMA1	0.48633	2.6503
SDC2	0.31479	1.78236	SHISA4	1.0751	1.73948	PAK1IP1	-0.67398	2.65026
CHCHD1	-0.28147	1.7812	B4GALT5	-0.55137	1.73876	SGK1	1.4017	2.65026
AC137834.2	0.33063	1.78013	LINC01422	0.9203	1.73876	NUDT11	1.4552	2.65026
SIGLEC10	0.41364	1.77953	RFC1	0.53272	1.738	METTL1	-0.62649	2.65026
AC091806.1	-1.3983	1.77877	OSGIN2	-0.3633	1.73769	COLGALT1	0.46055	2.65026
TTC34	-0.88771	1.77495	PCDHB5	1.8051	1.73748	IL4I1	0.45028	2.65026
MEGF6	0.76955	1.77495	ENTPD1	0.52513	1.73653	DHCR24	-0.61313	2.64973
THBS3	0.27008	1.77495	SYNPO	1.4895	1.73485	GPR156	1.5077	2.64973
LSM2	-0.39254	1.77495	NSUN7	1.0661	1.73473	IL17RC	0.70407	2.64805
GIMAP6	-0.72663	1.77495	MRPL11	-0.49928	1.73417	LPCAT1	-0.71781	2.64805
PCBP1	-0.30479	1.77433	PHF3	0.60712	1.73257	SLC26A4.AS1	-2.1049	2.64805
FAM19A4	-1.3229	1.77433	CHM	-0.5519	1.73257	SLC8B1	0.62626	2.64805
AC111170.1	0.52553	1.77433	F3	-0.49165	1.73123	GMPR2	0.56656	2.64805
ASNA1	-0.31871	1.77348	PFDN2	-0.52937	1.73123	LARP6	1.5785	2.64795
GIMAP1	-0.48653	1.77307	AC131956.2	0.77635	1.73123	OSBPL1A	0.55931	2.64795
PROK1	1.6965	1.77258	CTSL	0.54083	1.73123	NAT14	1.0266	2.6472
ANLN	-0.3798	1.77258	POFUT1	0.42647	1.73123	NAT10	-0.59293	2.64616
CCDC86	-0.44575	1.77258	EIF2A	-0.54558	1.73039	PCDHB5	1.6259	2.64543
RCSD1	-0.34069	1.77245	ST8SIA4	-0.82107	1.73039	RRP7A	-0.555	2.64526
REN	2.9222	1.77245	STK17A	-0.53926	1.73039	ARHGEF12	0.70763	2.64482
SGO2	-0.3708	1.77183	PPP1R1A	1.2553	1.73039	NKIRAS1	0.49998	2.64445
WNT5A	0.51607	1.77183	KLHDC2	0.64636	1.73039	CCDC71	-0.53041	2.64445
ADAMTS6	1.5063	1.77183	SLC16A2	1.381	1.7286	FYB1	0.64426	2.64445
TCAF1	0.55286	1.77183	PDK4	0.9949	1.72839	ITGA8	1.3223	2.64445
PLK1	-0.43883	1.77183	RREB1	0.82065	1.72825	CARMIL1	0.62829	2.64331
TFEB	-0.45844	1.77137	AC008074.3	-0.58074	1.7276	OPLAH	0.43763	2.64227
SUB1	-0.32449	1.77006	FRY	0.89996	1.7273	GYG2	-0.71048	2.64214
MSL3	-0.26196	1.77006	RASSF2	0.56285	1.72718	GPATCH4	-0.98685	2.64106
ADCY7	-0.22186	1.77006	SH3BP4	0.93804	1.7251	CD24	0.72196	2.64106
KPNA2	-0.28797	1.77006	ATXN7L1	-0.74013	1.7251	NOL8	-0.54055	2.64106
AL354920.1	-0.58366	1.76973	EMSY	0.72133	1.7251	FGFR2	0.89334	2.64106
GEMIN4	-0.24253	1.7694	PCBP3	1.2508	1.72462	FUT4	0.39409	2.64098
CHMP7	-0.28085	1.76917	SHOX2	0.88048	1.72386	PLCD3	1.356	2.64089
ADRA2A	1.8301	1.76815	TXNDC17	-0.54044	1.72276	RNF150	1.3578	2.64001
PTP4A3	0.46403	1.76787	EPSTI1	-0.50328	1.72216	CAP2	1.4048	2.64001
AC078850.1	0.95421	1.76683	AL121827.2	1.1649	1.72177	INPP4A	0.75559	2.63833
CSTF3	-0.34529	1.76678	ZNF419	0.71676	1.72177	ZNF703	0.58069	2.63833
VTA1	-0.24973	1.76553	PCDH7	1.2426	1.72164	LRP10	0.48743	2.63833
RUSC2	0.23099	1.76553	ADPRHL2	-0.65294	1.72109	CCDC51	-0.91683	2.6378
USP5	-0.22627	1.76553	THAP1	-0.60826	1.72109	PDLIM2	0.50325	2.6378
TSR1	-0.30043	1.76553	NOP10	-0.44239	1.72109	WDR74	-0.91514	2.6378
MIEN1	-0.37227	1.76548	SYT17	-0.91413	1.72109	CELF2	0.46013	2.6378
NCL	-0.26871	1.76472	RPL19	-0.5724	1.72109	LMO7	1.4829	2.63575
AC112721.1	0.94232	1.76472	SBSN	-1.9368	1.72109	ZDHHC12	0.45441	2.63551
CWC25	-0.30851	1.76462	ZKSCAN8	0.91461	1.72063	EPB41L3	-0.42596	2.63551
FZD8	0.73826	1.76442	EIF3B	-0.45131	1.72054	LHFPL2	0.57699	2.63537
EML1	1.1103	1.76442	9-Mar	-0.6111	1.72054	AC078777.1	1.0469	2.63408
ARID3B	0.30791	1.76442	USP37	0.86027	1.7204	HHAT	1.1952	2.63346
PCDHB5	1.1077	1.7644	CD44	-0.54604	1.7204	LINC01806	2.3286	2.63346
RNPS1	-0.21781	1.7644	SERPINH1	1.0248	1.7204	ZNF510	-0.83603	2.63346
FURIN	0.32559	1.76412	4-Sep	-1.54	1.7204	SRSF1	-0.4748	2.63346
TACC3	-0.23836	1.76281	SLC9A3R1	0.54007	1.7204	TSPYL2	0.72719	2.63166
TLR4	-0.26919	1.76236	NUMBL	1.0869	1.7204	BIRC7	-1.0059	2.63166
TRPS1	-0.27248	1.76223	RPLP1	-0.54547	1.71974	CD69	2.0247	2.63136
EPS15	-0.2812	1.76138	ECE1	0.7742	1.71869	LINC00623	0.94471	2.62975
AL031186.1	0.89429	1.7589	PIAS3	0.9577	1.71865	C1orf131	-0.61247	2.62975
APLN	1.0636	1.75863	SNN	-0.50567	1.71865	ARHGEF3	0.67655	2.62975
RACGAP1	-0.27154	1.75811	SIGLEC5	-0.78836	1.71824	ADAMTS9	0.97414	2.62975
MRPS11	-0.31352	1.75811	CR1L	-1.6682	1.71822	SLIT3	0.84697	2.62975
AC016747.2	1.2942	1.75741	TTLL4	0.41604	1.71799	PPP2R5C	0.49441	2.62975
PPIL1	-0.31234	1.75741	AHRR	0.8107	1.71799	CXCL16	0.48866	2.62975
AKAP12	0.59165	1.75741	TNKS1BP1	0.68921	1.71799	FBL	-0.35728	2.62975
AC087392.4	1.3556	1.75647	PLEKHA1	0.56775	1.71799	AC243829.1	0.66648	2.62958
SERBP1	-0.25723	1.75617	LRRC43	1.5812	1.71799	MLEC	0.43197	2.62917
CCNB1	-0.41075	1.75609	PIGH	0.43906	1.71799	LINC00960	-0.99532	2.62912
LINC02243	0.78334	1.75439	PFN1	-0.60896	1.71799	EPB41L5	0.68705	2.62712
COMMD5	-0.27844	1.75439	C11orf95	0.69756	1.71717	MAP2K7	-0.43379	2.62712
PPAN	-0.34216	1.75439	C16orf45	1.0355	1.71638	HESX1	0.43019	2.62545
SNRPD2	-0.38873	1.75439	BX322234.1	1.8088	1.7162	DKC1	-0.60607	2.62532
MICALL1	0.42463	1.75439	SOGA1	0.74047	1.71575	PCDHA10	1.6314	2.62465
POSTN	0.75191	1.75372	PEX14	0.3941	1.7153	TRIM11	-0.58556	2.62366
RHOQ	-0.40911	1.75178	ANKRD50	0.91312	1.7153	SLC25A37	-0.41918	2.62366
LRP5	0.52484	1.7498	DDB2	0.56748	1.7153	ANGPTL2	0.87256	2.62366
SEMA3C	1.1537	1.74853	CCDC8	1.4386	1.7153	SMCR8	-0.45595	2.62366
AHCY	-0.30208	1.74853	FAM96B	-0.41967	1.71422	MRFAP1L1	-0.72763	2.62322
TCF19	-0.30817	1.74792	KRT18	1.2974	1.71372	SRPX	0.85526	2.62322
GPR173	1.206	1.74771	C16orf91	-0.76095	1.71372	ABCD1	0.77275	2.62098
TLR5	-0.60752	1.74768	ACO1	0.3512	1.71296	FBN2	1.038	2.62082
MMP19	0.49231	1.74768	CALCOCO2	-0.42189	1.71296	CRYAB	1.7768	2.62082
NACA	-0.28002	1.74603	CHMP4B	-0.40366	1.71296	NLRP2	0.74884	2.62082
CKAP2	-0.26867	1.74574	AES	0.40334	1.71296	RASL11B	1.8698	2.61903
ADGRD1	0.67172	1.74562	BMP10	3.1206	1.71289	BX640514.2	-0.77717	2.61903
USP10	-0.28191	1.74557	CRAT	0.61146	1.71289	SNX10	0.58673	2.61894
PAK1IP1	-0.39515	1.74425	CCDC81	0.97792	1.71289	EEF1AKMT3	-0.57297	2.61865
ASTN1	0.46811	1.74347	ANKRD1	0.7647	1.71289	FEM1B	0.3831	2.61865
WDR76	-0.54232	1.74239	SGCG	0.98809	1.71289	LASP1	0.62122	2.61865
CHPF2	0.28702	1.74117	CORO1A	-0.42751	1.71289	TK2	0.85446	2.6178
MUC5B	0.82158	1.74117	SH3RF1	0.73918	1.7128	MS4A7	0.47835	2.61741
B9D2	-0.43601	1.74033	DAB1	1.0199	1.71155	ZNRF3	-0.68737	2.61741
OSMR	1.225	1.74022	TATDN3	0.46065	1.71155	TRAM2	0.67074	2.61649
PRDM6	1.2547	1.74022	NEMP1	-0.5091	1.71155	SLC9A1	0.53672	2.61627
GSPT1	-0.22705	1.74022	PTPRT	1.3245	1.71155	CYTL1	-0.74	2.61627
Z82217.1	0.93532	1.74022	SLC4A10	-1.3398	1.71101	ATXN7L1	-0.75836	2.61626
ORC6	-0.27629	1.73964	ZMYM2	0.80082	1.71101	ZDHHC19	-1.7555	2.61099
SNAI2	0.94048	1.73807	IQCC	0.99425	1.71066	IFIT1	0.67185	2.60896
HSPG2	0.84404	1.73786	DPM3	-0.51584	1.71066	CSF3R	-0.6987	2.60838
AL590560.2	1.1192	1.73786	PLXNB1	0.93801	1.71066	LILRA5	-0.97114	2.60838
ARPC5	-0.27426	1.73786	ROBO2	1.4234	1.71066	RRM2B	0.46105	2.60646
COLQ	0.47679	1.73786	MAGEF1	0.74912	1.71066	SLC39A8	-0.51907	2.60307
GCNT2	-0.53582	1.73786	EHHADH	-1.526	1.71066	ACAA1	0.42703	2.60241
MAMLD1	1.0662	1.73786	DHX15	-0.40474	1.71066	SERPINB7	-1.2614	2.60206
TIMELESS	-0.23725	1.73786	RPL9	-0.51716	1.71066	CSTF2T	-0.68296	2.60206
HOXB3	0.94026	1.73786	SIMC1	0.78317	1.71066	SSC5D	1.3493	2.6015
LINGO3	0.98808	1.73786	SLC44A4	-1.4507	1.71066	SPP1	0.60606	2.60124
LILRB5	-0.28235	1.73786	HMGB3	-0.40968	1.71066	STAT3	-0.47987	2.60124
BEX4	0.4219	1.73776	PINX1	-0.65909	1.71066	OSBPL6	0.86183	2.60112
AL031595.2	0.59646	1.73776	KDM2A	0.52502	1.71066	CD14	-0.76697	2.60112
LAMB2	0.29894	1.73769	LOH12CR2	1.3511	1.71066	KCP	1.0307	2.60112
NEURL2	1.0495	1.73646	SLC25A30	0.60424	1.71066	TRAFD1	0.59278	2.60112
PLGRKT	-0.26336	1.73629	TP53BP1	0.55597	1.71066	DDX51	-0.58099	2.60112
TMEM132C	1.6814	1.73603	ZNF609	0.56043	1.71066	SLC25A35	0.9178	2.60112
KIF21A	0.72187	1.73429	NEUROD2	-2.3189	1.71066	SLC27A1	0.60066	2.60112
NNMT	1.0105	1.73405	ANAPC11	-0.39929	1.71066	ITGB1	0.4379	2.60052
CTHRC1	1.0506	1.73337	CGNL1	0.72134	1.70968	PITPNM1	0.54105	2.59981
AHSA1	-0.43406	1.73302	SERBP1	-0.41701	1.70956	TPSD1	-1.3347	2.59981
NECTIN1	0.33025	1.73285	FBXW9	-0.7846	1.70936	GRK3	0.4857	2.59931
LINC02150	1.1749	1.73271	PBXIP1	0.57856	1.70916	RAB40B	1.2156	2.59891
TNFRSF11B	0.97845	1.73271	AC116563.1	1.5726	1.70916	TRIP10	-0.70729	2.59891
SPEG	1.0743	1.73131	DNMBP	0.8924	1.70916	DOK4	1.3072	2.5981
PLEC	0.44492	1.73131	AEBP2	-0.52615	1.70916	TMEM222	-0.43031	2.5971
CEP55	-0.5267	1.73131	MAP2K2	-0.40375	1.70916	SNAPC4	-0.83864	2.5971
SPSB1	0.55876	1.73077	COPE	-0.40853	1.70916	DHX33	-0.58365	2.5971
PCDHAC1	1.6215	1.73009	SLC30A1	0.79687	1.70905	GOLPH3	-0.46984	2.597
PTCRA	0.55014	1.73009	DCLK2	1.2059	1.70905	GSTM1	0.80302	2.59614
GGT5	-0.4664	1.73009	MYO1D	-1.0428	1.70905	BYSL	-0.95983	2.59614
ZC3H7B	-0.30024	1.72953	TNIP2	-0.4478	1.70805	ENG	0.47014	2.59614
LOXL1	0.56115	1.72876	ZNF275	0.54564	1.70805	SAT2	0.54233	2.59614
CCT4	-0.25949	1.72844	LDLR	-0.89104	1.70805	ARHGEF17	0.68812	2.5953
RASA1	0.22776	1.72755	IL6R.AS1	-0.60928	1.7079	SLC37A2	0.574	2.59517
ABRACL	-0.30939	1.72755	CA13	-0.70138	1.7079	FUNDC1	-1.0187	2.59406
APOBEC3A	-1.2433	1.72709	PDE1B	0.48071	1.7079	PRKG1	1.5591	2.59406
KCTD7	0.31598	1.72628	FBXL22	2.1924	1.70777	LIMA1	0.54375	2.59229
NFIB	1.8514	1.72533	POLR2D	-0.39908	1.70766	AC026369.3	-1.4202	2.59122
NRROS	-0.28218	1.7252	TRIB3	-0.58233	1.70646	TSPAN14	-0.47148	2.59068
HSPA4	-0.25021	1.7252	PRKCE	0.67031	1.70569	CTSL	0.55207	2.58907
MAD2L1	-0.32445	1.72513	VANGL1	0.6347	1.70547	CWC25	-0.40893	2.58907
IGFBP7	0.89699	1.72485	PPM1L	0.99119	1.70525	RAPH1	0.81695	2.58793
BIRC7	-0.92645	1.72485	MUC19	2.4018	1.70525	NIPAL1	1.1798	2.58793
CNTN4	1.764	1.72368	LMCD1	1.3576	1.70516	POLR3H	-0.52858	2.58786
COA7	-0.27573	1.7228	PDP1	-0.52965	1.70516	TMEM94	0.48138	2.58737
SLC7A14	2.6701	1.72193	SREBF1	0.40137	1.70516	TAC3	1.7712	2.5871
PLXNA1	-0.39771	1.7218	SHC2	0.52592	1.70516	PDZD4	1.1539	2.58647
PCAT7	1.0142	1.72159	SH3RF3	0.67765	1.70421	FECH	0.63342	2.58647
MMAB	-0.50913	1.71965	CARD16	-0.44256	1.70421	GPANK1	-0.62885	2.58543
TMEM74B	1.3354	1.71965	TOX3	1.2708	1.70421	EEPD1	1.0295	2.58543
ZNF568	-0.52683	1.71965	IL13RA1	0.42194	1.70364	UBTD1	0.57435	2.58543
RAD23A	-0.23757	1.71831	IFT140	0.6516	1.70364	ALDH1A2	0.58917	2.58543
EED	-0.24642	1.71806	MATN2	0.99602	1.70252	RPA1	0.5229	2.58543
PAICS	-0.31606	1.71645	ZBTB32	-1.4764	1.70244	ADAP2	0.66752	2.58543
PDCD5	-0.35006	1.71618	SHE	1.2184	1.70198	ITGB7	0.82997	2.58449
ADGRV1	0.76778	1.71397	ALG13.AS1	1.6921	1.70174	EPS8L1	0.92308	2.58449
2-Mar	0.35821	1.71388	RPRD2	0.80902	1.70141	DTWD2	0.92669	2.58391
ADGRB2	1.8682	1.71379	NCKAP1	1.3455	1.70141	AC015689.1	1.2338	2.58391
CLMN	0.32211	1.71379	NFATC3	0.66638	1.70141	DZIP1L	1.0907	2.58323
SCNM1	-0.28258	1.71325	CROT	0.73346	1.70139	CYP27A1	0.66417	2.58104
RWDD2A	0.48112	1.71148	RPL14	-0.46282	1.70051	OLIG3	-2.3971	2.58104
PCSK6	0.5182	1.71072	NUS1	-0.57913	1.70051	OSGIN1	0.80126	2.58062
APBB3	0.36841	1.71034	RPL10	-0.58162	1.70051	CACNA1A	1.209	2.57965
STAT5A	-0.20771	1.71034	MIS18A.AS1	-2.1657	1.70023	NFKBIZ	1.1523	2.57859
CACYBP	-0.32607	1.71017	KCNQ4	-1.513	1.69984	KIAA0319	2.2863	2.57643
ITGAD	-0.53679	1.71017	PSMB10	-0.39294	1.69984	MID1IP1	-0.93847	2.57473
HIRA	-0.34644	1.71017	FAP	1.7692	1.69973	ITGAV	0.54425	2.57393
ZFYVE28	0.43123	1.7097	VGLL3	2.1181	1.69945	MYADM	0.60954	2.57393
PRMT5	-0.31534	1.7097	HNF4G	1.495	1.69945	AL138789.1	1.4387	2.5738
NOB1	-0.4033	1.7097	SUSD1	0.52361	1.69945	AC015802.6	-0.74399	2.5738
HECW2	1.2084	1.70943	FNBP1	-0.40197	1.69945	PPP1R16B	0.97213	2.5738
PCDHB13	-1.1413	1.70943	RPL7A	-0.46267	1.69945	KCNK6	0.8012	2.5738
TET1	1.7089	1.70943	MRTO4	-0.52853	1.69936	SYNGR1	0.56616	2.5738
PYROXD2	-0.44439	1.70943	ZNF823	2.0708	1.69908	AC061992.1	-1.5313	2.57337
NOP56	-0.22341	1.70943	CS	-0.42467	1.69862	TRPM2	-0.82012	2.57245
NSDHL	-0.40417	1.70843	ALOX5AP	-0.841	1.69596	C1orf109	-0.86543	2.57012
NUDT16	-0.29584	1.70839	AC110048.2	2.29	1.69596	C9orf66	1.3734	2.56905
TFDP1	-0.31009	1.70839	ALYREF	-0.44105	1.69592	ITGA3	0.63695	2.56905
FAM210B	0.41979	1.70839	GGA2	0.40599	1.69542	SRFBP1	-0.58476	2.56872
ZCCHC4	-0.38989	1.70832	STX4	-0.53345	1.69542	LINC02575	2.007	2.56865
HECTD3	-0.23228	1.70817	WIPI2	0.63915	1.69476	EBF1	-0.77027	2.56862
YME1L1	-0.21655	1.70817	MARCKS	-0.42223	1.6936	SMG5	-0.54776	2.56862
KIF11	-0.33134	1.70817	PVR	-0.45112	1.6936	PSMD10	-0.38734	2.56812
VBP1	-0.29341	1.7067	ITPRIPL2	-0.654	1.69278	AC106739.2	-1.6598	2.56721
AC025178.1	1.5205	1.7067	PTPRF	0.78003	1.69263	SLC9A6	0.4516	2.567
TMEM86A	0.36928	1.70666	PPP4R2	-0.52993	1.69263	NAGK	0.44636	2.56532
DDIT4L	0.40782	1.70556	STPG2	0.92307	1.69263	RGS12	0.62861	2.56527
KLF9	0.354	1.70556	NOP16	-0.70481	1.69263	DUSP14	0.92673	2.565
TFAM	-0.30923	1.70556	C2	-0.39524	1.69263	SOGA1	0.45456	2.565
SHMT2	-0.23081	1.70556	RPL36AL	-0.394	1.69263	PYCR1	1.5901	2.56307
AC004233.4	-1.1714	1.70556	SRSF10	-0.40927	1.69107	KCNJ2.AS1	0.91663	2.56171
CHAF1A	-0.32866	1.70556	COX7A2	-0.45541	1.69107	GIGYF2	-0.38883	2.56127
FAM174B	0.39682	1.70525	IFNLR1	1.2241	1.6906	AL022068.1	1.8435	2.56127
LILRA2	-0.60673	1.70525	STC2	1.4357	1.6906	GADD45G	-1.2903	2.56127
AGPAT5	-0.34709	1.70371	SCGN	1.608	1.6906	ZNF761	-0.53497	2.56127
TUSC1	-1.2745	1.70371	TSPAN12	1.435	1.6906	PLD4	0.85366	2.56071
SERINC5	-0.36819	1.70263	EIF3E	-0.39828	1.6906	OLIG1	0.80605	2.56071
TRIL	1.8183	1.69995	COLEC12	0.36345	1.6906	PROSER1	-0.52219	2.56035
FZD7	0.40149	1.69862	AP000350.7	1.608	1.6906	SMARCA2	0.58032	2.56034
CDCA3	-0.6279	1.69862	FCGR2B	-0.75448	1.68986	TAGAP	0.70181	2.55879
DPYSL2	-0.28355	1.69817	COL23A1	1.1434	1.68986	FTCD	-1.7757	2.55879
SLC38A2	0.27221	1.69817	CASP2	0.44885	1.68986	NXT1	-0.86624	2.55874
USP1	-0.25786	1.69791	TPM1	1.1794	1.6896	BACE2	0.48971	2.55724
LRRC2	1.7587	1.69791	YRDC	-0.66279	1.68935	MERTK	0.89799	2.55507
SLC38A1	0.4413	1.69743	C9orf40	-0.51638	1.68926	SAP130	0.45134	2.55507
PGAM5	-0.23263	1.69743	IDS	0.62973	1.68897	SOX2	-1.4838	2.55507
TPT1	-0.35693	1.69743	SGMS1.AS1	0.50099	1.68897	NIP7	-0.51897	2.55507
LRRC3	-0.2933	1.69743	RITA1	0.72989	1.68897	PDLIM7	0.44367	2.55227
ADARB1	0.57515	1.69743	C1QBP	-0.51531	1.68897	NOP16	-0.67449	2.55139
KALRN	0.63115	1.69715	TAB1	0.62208	1.68897	DHRS9	0.7602	2.55125
RHOB	0.51217	1.69702	AP1S3	-1.0647	1.68888	RNF113A	-0.77322	2.55125
MCM8	-0.47998	1.69702	C7orf49	0.56057	1.68888	SATB1	0.9309	2.5512
DDX39A	-0.38054	1.69702	HSD17B6	1.9109	1.68888	ENTPD5	0.38726	2.55086
POLDIP3	-0.23105	1.69702	PDP2	0.71438	1.68888	DNAJA3	-0.74433	2.55086
TM4SF19.AS1	0.53396	1.69676	TMEM182	0.72999	1.68664	CHST11	-0.78702	2.55027
CD82	0.21149	1.69676	P3H1	0.59328	1.68565	ERCC4	-0.70491	2.55027
MRTO4	-0.32294	1.69644	SEC61G	-0.47611	1.68565	PBXIP1	0.61991	2.54957
HMGN2	-0.28154	1.69644	RPIA	-0.49126	1.68485	TRIM15	-2.7371	2.54743
ELOVL1	-0.21146	1.69644	ARHGEF2	-0.45861	1.68458	ATP7B	1.1019	2.54722
DENND2D	-0.39127	1.69644	RGS16	-2.0845	1.68458	MBNL2	1.0131	2.54717
ITGA6	0.50314	1.69644	EPPK1	3.3605	1.68458	NOL11	-0.64888	2.54717
RPL14	-0.31562	1.69644	GRIN3A	0.73579	1.68458	HES1	-1.1857	2.54654
TM4SF1	0.68379	1.69644	APBB1	0.98176	1.68458	ZNF473	-0.61149	2.54511
SEL1L3	0.52505	1.69644	PPA1	-1.01	1.68458	SGPP1	0.59127	2.54371
NAA15	-0.29933	1.69644	TSPAN33	-0.719	1.68386	TNIK	0.38505	2.5436
ASB9	-1.5841	1.69644	ADGRG3	-0.86514	1.68369	LIG4	0.4282	2.54291
COL4A2.AS2	1.2381	1.69644	MPEG1	0.7437	1.68346	TRMT6	-0.68892	2.54266
CDKN3	-0.56125	1.69644	KIAA0930	0.60852	1.68346	HILPDA	-1.8095	2.53897
PPP1R9B	-0.28144	1.69644	ENAH	1.2069	1.6834	WDR4	-0.45299	2.53726
UQCC1	-0.22138	1.69644	COX8A	-0.51813	1.6834	ABHD2	0.50494	2.53597
LAMA5	1.2061	1.69644	LHFPL6	-0.39296	1.6834	TSPEAR.AS2	2.9253	2.53597
TMPRSS13	-0.69756	1.69598	RRS1	-0.69072	1.68323	PTN	1.3638	2.53523
THNSL2	0.84106	1.69465	SC5D	-0.65849	1.68323	PRUNE1	-0.65896	2.53448
PFDN6	-0.32954	1.69465	CLBA1	-0.76736	1.68302	CD1C	0.5515	2.53448
CYB5B	-0.2927	1.69465	RPL22	-0.42554	1.68294	BRIX1	-0.5937	2.53448
PIEZO2	0.7118	1.69465	CACNA2D1	1.6319	1.68269	AFAP1L1	0.87838	2.53448
ARID3A	-0.22396	1.69465	ENG	0.91907	1.68269	HSCB	-0.64221	2.53448
CLIC6	0.50348	1.69465	TRMT10A	-0.59041	1.68235	CCDC80	0.7724	2.53442
AEBP1	0.90691	1.69342	COX7B	-0.42066	1.68235	MSANTD4	-0.53015	2.53442
AL021707.2	0.90043	1.69342	SCN3B	0.96817	1.68235	ARRDC1	0.42561	2.53441
TMEM51.AS1	0.88929	1.6933	ANKRD26	0.48531	1.68215	CLP1	-0.77477	2.53441
TEDC1	-0.4333	1.6933	DCUN1D2.AS	1.8695	1.68177	FRMD6	0.88988	2.5341
KDM1B	-0.27756	1.69229	ANGPT1	1.6028	1.68135	SRSF6	-0.37381	2.53269
CCL2	-1.1173	1.69176	CDCP1	0.78819	1.68064	TRMT2B	0.51002	2.53254
PCSK9	2.3044	1.68965	KDM3B	0.40052	1.68064	OSBPL5	0.61799	2.53245
AC093382.1	-0.87106	1.68965	CCDC69	0.92863	1.68064	ERVK9.11	-1.9599	2.53245
DAPP1	-0.50041	1.68965	LCP2	-0.37441	1.68064	ZNF543	-0.50382	2.53245
INSIG1	-0.35561	1.68965	NOM1	-0.51079	1.68064	RPUSD1	-1.0319	2.5309
TIMM17B	-0.31497	1.68965	IFITM3	-0.53311	1.68064	AL139246.5	-0.90496	2.53084
KCNJ5	-0.47442	1.68965	UTP6	-0.376	1.68064	BLM	-0.61274	2.53084
TNFRSF1A	-0.25508	1.68965	NF2	0.48453	1.68064	ALKBH4	-1.2153	2.53027
HOXC4	1.9697	1.68965	TMEM184C	0.45971	1.68023	POLR3A	-0.50275	2.53027
PLEKHG3	-0.41592	1.68965	IL21R	-1.9298	1.68023	MAPKAPK2	-0.89261	2.52918
NUP93	-0.22323	1.68965	MME	0.92385	1.67969	LRCH2	1.0849	2.52787
LAT2	-0.2915	1.68926	TMEM74B	1.3733	1.67969	PLCB2	0.47081	2.52751
RIPOR3	0.76028	1.68926	BIRC7	-1.4231	1.6794	SPIB	-2.9946	2.52751
TCP1	-0.25479	1.68854	BTG1	-0.52485	1.67923	CPSF4	-0.61334	2.52685
SPRED1	-0.26197	1.68854	RERE	0.55302	1.67882	GPC4	0.60567	2.52647
PCDH8	-1.4946	1.68835	TMBIM4	-0.4066	1.67871	ITGAM	0.46741	2.52647
ACP6	0.4971	1.68831	KIAA0556	0.41393	1.67871	B3GNT5	0.74826	2.52635
ZWINT	-0.35983	1.68831	TRADD	-0.5836	1.67871	TRPM3	1.0783	2.52635
EML2	-0.25281	1.68831	POLR3D	-0.6677	1.67811	EID1	0.42904	2.52635
GSTCD	-0.35499	1.68677	RPL28	-0.41475	1.67782	TNKS1BP1	0.42175	2.52548
ZFP41	-0.44868	1.68672	MR1	0.41914	1.67731	HNRNPF	-0.48766	2.52548
C12orf54	1.7428	1.6867	CLIP2	-0.51496	1.67731	SUSD5	0.9968	2.52507
CCT7	-0.25055	1.68622	CHIC1	1.4648	1.67731	DKK2	-1.3338	2.52455
PLXNA4	0.76678	1.68599	AC020558.2	0.64097	1.67731	SLCO5A1	-0.80169	2.52455
NEFM	0.97586	1.68137	ZNF74	0.91757	1.67731	TDO2	1.0756	2.52253
YWHAE	-0.24811	1.68069	ORAI1	-0.59244	1.67691	ELF3	-2.0173	2.522
EIF3D	-0.27391	1.68069	MMP23B	1.2856	1.67675	NELFA	-0.62264	2.52112
RRAGC	-0.24548	1.68021	ZC3H12A	-0.44445	1.67568	MRPL3	-0.4805	2.52018
C1orf43	-0.26522	1.68021	PTPN14	1.1807	1.67568	PCDHGA10	0.58627	2.52018
SELL	-0.75459	1.68021	PNPT1	-0.67286	1.67568	AL391422.3	0.94751	2.52018
PABPC4L	1.1723	1.68021	RBM17	-0.52713	1.67568	PCCA	0.38888	2.51643
CCL28	-2.3792	1.68021	LZTFL1	0.62908	1.67545	F2RL1	1.4075	2.51579
MEF2C	-0.35866	1.68021	LYRM9	0.88464	1.67522	IL13RA1	0.41529	2.51275
HMMR	-0.41333	1.68021	C17orf58	-0.97668	1.67522	CROT	0.98481	2.51273
MAMDC2	0.87475	1.68021	OLFML3	0.8687	1.6745	PKDCC	1.4441	2.51261
C9orf40	-0.43818	1.68021	SOD2	-0.49113	1.67395	CAPN5	1.1076	2.51223
AHNAK2	0.61869	1.68021	COLQ	1.2545	1.67354	DACT1	0.62082	2.5117
TLN2	0.52358	1.68021	GALNT6	0.39762	1.67354	ZSCAN25	-0.58396	2.51074
FAM83G	0.50947	1.68021	FCGR3A	0.58483	1.67264	DUSP16	0.58364	2.51062
MEIS1	0.53228	1.68008	ZC3H15	-0.40006	1.67264	SMTN	0.92535	2.51062
PCDHA4	0.98186	1.68006	PAICS	-0.56011	1.67264	MICALL1	-0.50169	2.51024
GPLD1	1.1826	1.68006	EFEMP2	0.62285	1.67264	WDR73	-0.7454	2.51013
AC017100.1	0.89754	1.68006	NRGN	-0.79837	1.67264	LIPM	-1.4017	2.50951
KIF2C	-0.40852	1.6796	PCDHA4	1.5097	1.6726	MMAA	-0.42429	2.50827
XPO1	-0.25111	1.67929	TNFSF13	0.51068	1.6726	C17orf67	0.66579	2.50771
HSD3B7	0.45544	1.67929	PAIP2B	1.8681	1.67258	STRIP2	-1.5022	2.5077
DYNLRB1	-0.28838	1.67902	HSPD1	-0.4453	1.67238	FSD1L	-0.82125	2.50707
CILP2	0.71381	1.67844	RPS3A	-0.79618	1.67166	CTDSP2	-0.75113	2.50682
GRWD1	-0.35249	1.67772	COL13A1	1.5487	1.67081	FAM213B	-0.65149	2.50681
LILRA6	-0.29233	1.67735	AGFG2	0.55955	1.66987	ZNF436	-1.179	2.50572
FOXRED2	-0.25888	1.67716	RPL39	-0.77982	1.66987	NINL	0.80171	2.50572
DKC1	-0.28416	1.67681	CENPBD1	0.73741	1.66987	CXCL3	1.0961	2.50501
CFP	-0.45708	1.67607	SLC43A2	-0.38894	1.66987	SMARCA1	-0.52594	2.50501
IKBKB	-0.24791	1.67559	TGM3	-1.8527	1.66973	PTGS1	0.63427	2.50486
CCDC88C	-0.3263	1.67397	RAB7B	-0.46862	1.66926	CLSTN3	0.62679	2.50486
TRDN	0.65861	1.67309	SERPINB9	-0.37738	1.66926	ALPK1	0.48273	2.50446
FAM111A	-0.38861	1.67201	ABI1	-0.39172	1.66926	SNIP1	-0.49033	2.50404
GNAI1	0.51163	1.67136	NUAK1	1.2362	1.66926	DGKE	0.63338	2.50389
CHAC1	0.67635	1.67101	COMMD6	-0.47186	1.66926	DDX56	-0.45117	2.50387
SELENOP	-0.37084	1.67081	SORT1	0.61944	1.66886	ST3GAL5	0.61333	2.50307
ANO4	2.2643	1.6704	FGD3	0.43279	1.66886	LOXL1	1.0255	2.50257
LINC00862	-0.71722	1.66999	DCHS1	0.98967	1.66886	HOXB.AS3	1.7639	2.50174
NR3C2	0.67563	1.66999	SLC22A15	0.57203	1.66734	PIK3R3	1.0151	2.50169
BCL9	0.45601	1.66997	DYNLT1	-0.50657	1.66734	PKP2	1.3443	2.50034
PTAFR	-0.38583	1.6694	WDR45B	0.42389	1.66734	ZBTB17	-0.55948	2.49964
KCND1	-0.39014	1.6694	HOOK1	1.1732	1.66665	NFATC4	1.5313	2.49957
ENC1	0.33034	1.66918	TOMM7	-0.5451	1.66665	GDF6	1.9345	2.4995
AL135960.1	-0.84458	1.66886	PA2G4	-0.51455	1.66665	ALDH5A1	0.87203	2.49865
ALPK1	-0.26806	1.66841	ABHD2	0.62633	1.66665	SHISA4	1.2563	2.49772
PRPF19	-0.26254	1.66835	SMYD4	1.2873	1.66665	ATP6V1H	0.53173	2.49756
SLC2A1	0.51711	1.66807	LAMTOR2	-0.45103	1.6652	CHML	0.76113	2.49584
ITGAV	0.35664	1.66807	PLAC4	0.95588	1.66514	C14orf132	1.0015	2.49414
EIF3B	-0.22289	1.66807	ADGRV1	0.75497	1.66474	AC002128.2	1.3913	2.49398
TROAP	-0.39879	1.66768	IQCE	0.52627	1.66474	PDZK1IP1	-1.9035	2.49393
SNX2	-0.36088	1.66762	RNF19B	-0.42909	1.6641	ABHD5	-0.46359	2.49171
NR6A1	-0.22462	1.66758	PLA2G4A	-0.51548	1.6641	FST	0.91408	2.49171
ETS1	0.29213	1.66758	BPGM	0.94661	1.6638	REEP5	0.43877	2.49171
IFFO2	0.46794	1.6674	SDC1	0.94583	1.6632	TMEM140	0.54644	2.49171
SGTB	-0.41997	1.6674	CCDC39	2.0892	1.6632	AC240274.1	0.72309	2.49171
GAS6	-0.22638	1.6674	C1QTNF3	1.2125	1.6632	WDR43	-0.575	2.49155
RNASEK	-0.30378	1.6674	SCIN	0.43753	1.6632	CAB39L	0.66854	2.49154
KRT23	-2.0487	1.6674	SLC6A8	0.59285	1.6632	TMEM116	0.69639	2.49152
MYCBP	0.32948	1.66683	PIANP	1.3939	1.6632	SOX17	-1.9236	2.49017
FAM46C	0.84098	1.66639	IVD	0.44553	1.6632	ECH1	0.50186	2.48979
DUSP10	-0.30169	1.6652	AC026401.3	-1.1645	1.6632	RUSC1	0.62866	2.48904
EIF2S2	-0.26627	1.665	OSBPL7	0.8768	1.6632	C2orf49	-0.63135	2.48896
CS	-0.21217	1.665	DUSP7	1.1481	1.66286	RANBP2	-0.48137	2.48896
MNDA	-0.6311	1.66456	ARL6IP6	-0.47799	1.6623	AC131956.2	1.2234	2.48896
GPR153	-0.40349	1.66454	AC147651.4	-0.50905	1.6623	ADAMTS13	1.0268	2.48896
ST8SIA4	-0.3585	1.66454	MCHR1	1.9884	1.6623	ARNTL	0.48233	2.48896
MZT2B	-0.33145	1.66298	RPS14	-0.50082	1.66218	RAD51AP1	0.45343	2.48896
TDO2	0.72447	1.66174	FBXL20	1.1484	1.66218	LARP4	-0.48485	2.48896
NMI	-0.46677	1.66083	NANOS3	-2.213	1.66218	STAC3	0.7723	2.48896
GPSM3	-0.2145	1.66083	EP300	0.76886	1.66218	KRT17	1.8594	2.48896
COLEC11	1.5559	1.66061	RPS4X	-0.46965	1.6616	ABCB1	1.5709	2.48885
FLAD1	-0.32315	1.6591	CEBPZ	-0.44563	1.6614	GNA15	-0.57433	2.48836
ACCS	0.41978	1.6591	WIPF1	0.51543	1.6614	FAH	0.41564	2.48626
PTGDS	1.0052	1.65825	TNFSF8	-1.1024	1.6614	PQLC3	0.51472	2.48496
MRPL46	-0.29812	1.65825	RNASE2	-0.78672	1.6614	BTG2	0.68989	2.48447
IFITM10	0.56415	1.65774	RPL17	-0.37659	1.6614	NRSN2	0.721	2.48413
SAMD15	0.32373	1.65774	HBEGF	-0.65101	1.66124	ZNF155	-0.77337	2.48413
SNW1	-0.26676	1.65774	USP2.AS1	0.8744	1.66103	ZNF212	-0.77842	2.4838
GOLGA8B	0.68819	1.65774	ERLIN2	0.50345	1.66065	LRRC49	1.5025	2.48357
HSD17B8	-0.49723	1.6562	HPSE	-0.44889	1.66059	WDR5	-0.46775	2.48321
ABLIM1	1.1608	1.6562	SLC38A9	0.49898	1.66059	CREM	0.57797	2.48321
MIS18A	-0.25381	1.6562	SPOCK1	1.6088	1.66059	SMPD1	0.54795	2.48274
ARPC1A	-0.33746	1.65618	TRIM56	-0.40222	1.66059	PFKFB3	-0.61783	2.48222
NDUFS6	-0.31515	1.65596	BGN	1.2407	1.66059	FES	-0.54203	2.48205
LGALS1	-0.28508	1.65547	LINC00967	-1.0737	1.66059	MXRA7	1.0482	2.48182
GRIN2D	0.36481	1.6552	TPBGL	0.75229	1.66059	CDK2AP1	0.39945	2.4812
LHFPL2	0.35897	1.65508	UNG	0.61658	1.66059	RAD21	-0.4439	2.47878
HSBP1	-0.26846	1.65508	FZD2	1.1113	1.66059	CITED4	-1.1262	2.47797
TUBA1B	-0.27963	1.65429	FCER2	-1.3821	1.66059	GPRC5A	-0.7782	2.47709
PSMA4	-0.28058	1.65429	AC020915.5	-1.0737	1.66059	ZFX	0.51142	2.4761
SLC25A13	-0.2762	1.65394	MX2	-0.53918	1.66059	COL6A1	0.51114	2.4761
MAF	-0.26329	1.65394	LRFN5	-0.6528	1.66027	TCERG1L	-0.92169	2.47553
SMARCA4	-0.22909	1.65349	ACVR2A	0.39139	1.65969	IL1RAP	-0.52767	2.47321
MRPL53	-0.36335	1.65343	CRYBG3	1.0085	1.6596	MVB12B	0.68425	2.47321
PTGES3	-0.21231	1.65343	EPN1	0.38685	1.6596	YTHDF1	-0.56748	2.47321
TSPAN12	0.75346	1.65326	ATP6AP2	-0.53076	1.65904	N4BP2	0.47021	2.47214
MITD1	-0.35789	1.65251	HSPG2	0.79741	1.65859	KAT7	-0.34911	2.47214
C3orf58	-0.29931	1.65226	EXOC6B	0.47768	1.65857	CXCL5	-1.4887	2.47196
RAP1GDS1	-0.2841	1.65226	PLD1	0.33482	1.65857	ACSM5	0.90757	2.47188
FARP1	0.26146	1.65156	SEC24D	0.67715	1.65857	CNTN5	1.346	2.47085
LARP1	-0.27188	1.65134	C11orf24	0.56568	1.65857	LRP5	0.66349	2.47048
DNAJB1	-0.26271	1.65105	MCL1	-0.4065	1.65845	PTX3	-0.81087	2.47038
AL360270.1	0.63692	1.65084	ABLIM1	1.1812	1.65845	PPM1H	0.73287	2.47038
MMP23B	0.84053	1.64946	UBA52	-0.48419	1.65839	PDCD11	-0.55098	2.47004
RPL34	-0.23654	1.64946	CDC42EP1	1.3136	1.65839	BOC	-0.71111	2.46951
GNPDA1	-0.30267	1.64946	MICAL3	0.4468	1.65811	ASTN2	0.54854	2.46951
ZNF107	-0.85832	1.64946	RACK1	-0.42546	1.65785	ARRB1	-0.37166	2.46951
AC000068.1	0.99803	1.64944	CTSG	-1.1836	1.65785	TNRC6C	0.88712	2.46951
SGCB	0.77276	1.64917	AL450992.2	-0.75264	1.65628	SLFN12	0.48915	2.46944
MORF4L2	-0.23591	1.64813	RBFADN	1.2047	1.65628	ARID3A	-0.58682	2.46902
EIF2D	-0.26181	1.64764	NAT8L	0.75365	1.65535	HAPLN1	1.8026	2.46896
DCLK2	0.49953	1.64764	USP3	-0.39295	1.65498	SNX7	1.2029	2.46842
PNRC1	-0.33986	1.64764	JUN	-0.42723	1.65447	DCXR	0.47415	2.46842
MPLKIP	-0.28784	1.64764	ELMSAN1	-0.47085	1.65447	STC2	0.99737	2.46783
GTPBP6	-0.24073	1.64764	APBA1	0.96672	1.65382	BRPF3	-0.39739	2.46783
DPP7	-0.22092	1.64764	SRSF8	0.76635	1.65382	MAP7D1	0.50536	2.46768
VPS37C	-0.31008	1.64764	KPNA2	-0.52624	1.65382	PPM1G	-0.40351	2.46768
NYNRIN	0.45646	1.64764	TRG.AS1	-0.6877	1.65345	ZSWIM6	0.45174	2.46768
LYSMD4	0.2771	1.64764	ZNF592	0.49118	1.65304	BOD1	-0.66817	2.46768
PPL	0.57722	1.64764	CRTC3	0.34228	1.65279	TBL1X	0.65276	2.46768
SIN3A	-0.22043	1.64716	TLE6	1.5333	1.65279	KAT6B	0.50114	2.46768
PRCC	-0.24365	1.64693	AC013394.1	-0.49335	1.65251	WIPI1	0.70754	2.46768
CCL3L1	-0.45953	1.6461	USP15	-0.34344	1.65168	CTNNB1	0.42674	2.46726
SCUBE2	0.54678	1.64605	PIGS	0.46831	1.65164	ACO1	0.55113	2.46726
NUTF2	-0.21552	1.64605	GBP1	-0.53751	1.65047	SLC46A3	0.49619	2.46601
TRIB3	0.36215	1.64605	FHL1	1.0041	1.65047	CYB561A3	0.58912	2.46377
ZNF620	-0.6237	1.64589	CCL19	-2.2929	1.65047	IQSEC3	1.411	2.46356
WAS	-0.32117	1.64533	ASNS	0.95232	1.6501	ZNF146	-0.45794	2.46356
TNKS1BP1	0.4341	1.64484	CHMP5	-0.50326	1.6501	LRPAP1	0.39952	2.46354
TMEM178A	1.4103	1.64319	LAMC3	1.6561	1.65004	CCAR2	-0.39094	2.46354
POLA2	-0.33387	1.64256	TOP1	-0.40623	1.65004	DKK1	1.801	2.46354
RPL3	-0.23961	1.64256	IFFO2	-0.47011	1.6495	TRIM69	0.48992	2.46354
SLC16A13	-0.26961	1.6414	PHF21A	0.77662	1.64894	RSL1D1	-0.51752	2.46354
NKD2	2.1994	1.64134	NFIC	0.42364	1.64782	DDX28	-0.92532	2.46354
DBF4	-0.27454	1.64109	CLCN3	0.71369	1.64691	CFAP36	0.47499	2.46289
LMBR1L	0.26983	1.64092	SLC16A5	0.74855	1.64691	PPP1R2	-0.5026	2.46289
FOSL2	0.26705	1.64087	TNIP1	-0.46746	1.64687	AKIRIN2	0.55829	2.46289
PTPN23	-0.21682	1.64087	STARD9	0.58273	1.64687	BLCAP	0.50501	2.46289
SORCS1	0.6819	1.64087	OSGIN1	0.4493	1.64687	SAFB	-0.52498	2.46289
HNRNPD	-0.28309	1.64083	TICAM1	-0.4574	1.64687	NFIX	-1.066	2.46289
SYT17	-0.45889	1.64075	LIF	-0.86954	1.64687	LRRC43	2.4949	2.46284
MUS81	-0.27733	1.64041	CYR61	1.4805	1.64643	PRDX4	-0.58455	2.46007
NEK2	-0.40985	1.63994	ODF3B	-0.63219	1.64612	HS3ST1	-1.3502	2.45877
ACRBP	-0.56761	1.63939	AC147651.3	-2.0402	1.64597	EXOSC3	-0.42894	2.45638
TKT	-0.2411	1.6384	FKBP15	0.47303	1.64597	MYO1D	-0.64742	2.45638
SINHCAF	-0.26523	1.6384	AC087521.1	-1.663	1.64597	WDR36	-0.44994	2.45587
EIF3M	-0.27545	1.63797	GPAM	0.69341	1.64597	PLCG1	0.5374	2.4558
AC026412.3	-1.7118	1.63774	MAN1B1	0.63712	1.64413	FAM200A	-0.51893	2.45551
FOXE3	1.3181	1.63695	HHAT	0.66531	1.64413	GAS2L1	1.0251	2.45527
COL22A1	0.79075	1.63695	LONRF2	2.4988	1.64317	TM7SF3	0.44547	2.45477
GPR158	1.6743	1.63695	PTH1R	2.2855	1.64317	ZNHIT2	-0.71218	2.45456
FRZB	0.92452	1.63684	NIPAL4	-0.60381	1.64317	EIF2A	-0.43648	2.45394
AC007938.3	1.7551	1.63684	ZBTB47	0.491	1.64313	GPNMB	-0.60834	2.4528
REPIN1	-0.26775	1.63684	PEG10	1.708	1.64313	CFLAR	0.38015	2.45031
GPC4	0.4461	1.63669	ST20	-0.84618	1.64313	CDR2	0.45779	2.45031
SDCBP	-0.29515	1.63612	TIMM17A	-0.39377	1.643	TNFRSF11B	1.6875	2.4474
LINGO2	1.4851	1.63528	TNFAIP2	-0.65556	1.64237	CTPS2	0.61728	2.44666
COMMD9	-0.2968	1.6335	LINC00623	0.79194	1.64108	TMEM117	1.1647	2.44666
LMOD1	1.9052	1.63236	GPBP1	-0.38949	1.64108	CACNA1C	1.6495	2.4444
AKAP5	0.65765	1.63186	AMD1	-0.50558	1.64089	FDFT1	-0.5125	2.44217
PINX1	-0.40048	1.6313	MAP2K3	-0.49532	1.63982	DPPA4	2.5892	2.44192
EFNB3	1.0599	1.62962	CEP85	0.48804	1.63967	TWSG1	0.53172	2.44103
KNSTRN	-0.39115	1.6293	RPL5	-0.422	1.63967	XPNPEP3	-0.54788	2.44007
FCMR	0.43539	1.62914	KCNG3	1.1314	1.63967	HOOK1	0.93282	2.43971
ZC3H12A	-0.48757	1.62866	SH3BP2	0.36431	1.63967	DNAJB2	0.38424	2.43971
SP100	-0.33841	1.62866	UTP3	-0.39279	1.63967	TMEM52B	1.0066	2.43761
HTRA1	0.97899	1.62866	MYO6	0.95429	1.63967	MB21D2	-0.61382	2.43703
PPFIBP1	0.61492	1.62866	PMS2	0.573	1.63967	PCDHGB6	0.81514	2.43703
C16orf89	0.60829	1.62866	TSC22D1	0.34137	1.63967	ANO9	-0.73469	2.43641
NLGN2	0.86145	1.62866	RRP1	-0.49551	1.63967	LYNX1	-1.9498	2.43545
ATP1B2	1.3326	1.62866	PPP1R11	-0.40125	1.63703	ATP11A	-0.45868	2.43545
RPL26	-0.32853	1.62866	MCEMP1	-0.922	1.63703	PRKD2	0.45573	2.43545
HNRNPL	-0.20643	1.62866	BATF3	-1.1188	1.63656	ZBTB40	-0.59426	2.43497
PKNOX2	1.4671	1.6284	ZFX	0.49602	1.63614	TMEM53	0.49817	2.43497
PIAS4	-0.289	1.6284	TUFT1	0.39554	1.63612	FASTKD3	-0.84585	2.43497
MPHOSPH6	-0.32202	1.62827	JAKMIP2	-0.82728	1.63612	HSPB1	0.52374	2.43497
HSPE1	-0.38149	1.62775	KCNH2	1.2882	1.63612	SDC2	0.49633	2.43497
STK26	-0.43762	1.6272	MAP3K9	0.80266	1.63612	COL2A1	1.11	2.43497
DHX37	-0.20905	1.6272	TBL1X	0.56378	1.63607	SSX2IP	1.2731	2.43304
MYLK.AS1	1.7904	1.62711	DKC1	-0.47743	1.63575	AL592295.4	-2.0402	2.43283
DZIP1L	0.80859	1.62711	FZD4	-1.1076	1.6356	TRMT1	-0.58848	2.43283
CDX2	1.5973	1.62711	C7orf50	0.35297	1.63534	DNAAF2	-0.94472	2.43243
PCAT1	1.5631	1.62674	HDAC3	0.43169	1.63397	LDLRAD3	-0.46753	2.43158
HRH2	-0.26553	1.62639	PHLDB2	1.3993	1.63395	TLR6	-0.34614	2.42989
CXXC1	-0.35556	1.62639	MAP1LC3A	-0.62401	1.63395	TRPM6	-1.0726	2.42989
FOXD1	0.86526	1.6232	FAM126A	-0.44775	1.63341	TMED3	0.61816	2.42966
SEMA4F	0.62778	1.62288	AUH	0.66961	1.63341	SYNGR3	-1.0537	2.42917
BOLL	1.1834	1.62288	MEIS2	0.80893	1.63341	CDKN1B	-0.81753	2.42917
SSB	-0.31176	1.62257	NUP107	-0.40113	1.63332	SIGLEC12	-0.69258	2.42844
RPL11	-0.26976	1.62198	PFKFB2	0.50393	1.63311	FBXO46	-0.83482	2.42822
SPATC1	0.41147	1.62115	GALNT13	1.2057	1.63311	EHHADH	-1.9117	2.42751
GTPBP4	-0.23845	1.62115	CAV1	1.0024	1.63311	ANKRD1	1.339	2.42708
APOLD1	-0.51865	1.62115	H3F3B	-0.44486	1.63274	DNAJC2	-0.42029	2.42529
RPL6	-0.24742	1.62115	MRPL20	-0.42215	1.63266	SGF29	-0.52834	2.42385
ARHGAP17	-0.23068	1.62115	PRDM4	0.43446	1.63266	SUSD4	0.81651	2.42355
PLSCR1	-0.49304	1.62111	PDCD4	0.51457	1.63229	C16orf45	1.0494	2.42342
FRAS1	1.5169	1.61982	RPS20	-0.37768	1.63175	C19orf71	0.72443	2.42342
GSDMD	-0.32384	1.61982	CTSZ	-0.46754	1.63175	PRRX2	1.6493	2.42289
C4orf46	-0.41416	1.61887	BACE1	0.61953	1.63088	ABCB9	1.3003	2.42184
SESN3	0.48216	1.61887	ZNF827	0.78806	1.63049	INTS6	0.50502	2.41853
GYPC	-0.27443	1.61861	NME4	0.35146	1.63049	ZNF557	-0.7301	2.41853
CYB5R2	0.82817	1.61815	AC022272.1	1.3669	1.63025	YARS2	-0.41354	2.41845
M6PR	-0.26418	1.61811	TBC1D7	-0.43649	1.63025	GYS1	0.3648	2.41715
ENO1	-0.22537	1.61806	ZNF680	-0.9203	1.63025	DDX21	-0.61244	2.41681
THTPA	-0.30178	1.61806	TEF	1.3534	1.62991	BMPR1A	0.52799	2.41681
NECTIN3	0.72731	1.61787	MAGOH	-0.42199	1.62984	TBC1D12	0.69782	2.41681
JPT2	-0.22898	1.61786	DUSP8	-0.46597	1.6296	MTMR6	-0.44708	2.41681
FNDC4	1.388	1.61771	STX6	-0.53479	1.62943	NPNT	1.0832	2.41606
TPBGL	0.62007	1.61771	VWA5A	0.44901	1.62943	MAP3K5	-0.40508	2.41606
LXN	0.47454	1.61768	C14orf132	1.2496	1.62943	RXYLT1	-0.57314	2.41391
CPLX3	-1.1525	1.61726	NCK1.AS1	1.079	1.62926	CCL2	0.67078	2.41389
NRIP1	-0.26187	1.61726	SELENOK	-0.44416	1.62906	TSHZ2	1.8904	2.41389
ATG7	-0.22385	1.6169	MFGE8	0.77186	1.62906	ABCA8	1.6381	2.41356
EXO1	-0.43761	1.61611	TNRC6A	0.40288	1.62906	TMC6	0.52809	2.4129
NAV1	0.27242	1.61493	CCT8	-0.55374	1.62906	NEURL4	-0.64538	2.41175
TTLL7	0.90705	1.61461	SNRPG	-0.54642	1.62862	RUSC2	-0.54964	2.41158
BSN	0.27725	1.61461	ADARB1	0.79515	1.62862	TRPC4	2.2492	2.41158
TMEM131L	-0.56893	1.61461	REEP1	1.0433	1.62781	CDH3	1.0939	2.41085
MRPL32	-0.24651	1.61461	RYBP	-0.38746	1.62781	FBXO45	-0.64817	2.41061
FBXO17	-0.27739	1.61461	CDH10	1.4141	1.62781	GATA4	1.2384	2.40957
JAK2	-0.33879	1.61448	UBE2R2	0.41364	1.62781	HERPUD1	0.5071	2.40936
LRP6	0.34736	1.61375	ACTC1	1.5625	1.62781	GAREM2	0.87088	2.40901
CLTA	-0.26075	1.61332	AC011815.2	2.0367	1.62781	PUS1	-0.61407	2.40901
ADA2	-0.33138	1.61217	FAM217B	0.87997	1.62781	NPTXR	1.0942	2.40901
PFDN2	-0.40943	1.61181	DOT1L	-0.5375	1.62781	RBM28	-0.35036	2.40859
PCDHA6	1.3838	1.61137	C1QTNF6	0.95455	1.62781	DGLUCY	0.68771	2.40825
C9orf3	0.59655	1.61137	PPIL2	0.46609	1.6274	AP001816.1	0.71567	2.40758
LIMS1	0.28455	1.61103	AC003102.1	1.6493	1.62735	PRCC	-0.55029	2.40688
TOX	-0.86568	1.60956	TMEM117	0.57552	1.627	GULP1	0.95869	2.40684
SLC8B1	0.27029	1.60905	MS4A14	0.58223	1.62694	ZNF598	-0.51767	2.40611
CDK16	-0.27547	1.60901	MORF4L2	-0.37013	1.62683	BBX	0.46007	2.40542
TFCP2	-0.23239	1.60901	POMP	-0.4597	1.62683	PRKRIP1	-0.44355	2.40531
LYRM9	0.57021	1.60859	SNRPB2	-0.38375	1.62683	ACTR5	-0.73836	2.40531
CHEK1	-0.32853	1.60857	CDKL3	-0.90151	1.62586	CADPS2	1.1646	2.40453
LILRA5	-0.35458	1.60843	PRSS33	-1.2524	1.62586	NTN4	1.9077	2.40414
CNTRL	-0.26425	1.60639	BEND7	2.142	1.6254	ITSN1	0.48971	2.40414
AL139393.2	0.78842	1.60602	PRR12	0.7765	1.6254	GSAP	0.55437	2.40328
AC022726.2	1.7744	1.60602	INPP4A	0.65296	1.62529	VMO1	-1.051	2.40328
SYPL2	0.66994	1.60599	MELTF	0.55802	1.62529	NFX1	-0.35356	2.40322
FBN2	0.95016	1.60499	TNNT2	1.375	1.62478	CH25H	-1.015	2.40322
FOXM1	-0.36842	1.60499	CNTNAP1	0.63026	1.62478	EIF3A	-0.39373	2.40322
AC018529.2	0.35883	1.60499	ZBTB22	0.45721	1.62423	MMP3	-2.147	2.40268
TIMP3	0.32912	1.60399	C1S	0.97063	1.62423	UBE2T	0.91913	2.40255
EPHA7	1.2946	1.60284	IGDCC3	2.0146	1.62423	DENND2D	-0.58075	2.40226
ANP32E	-0.27681	1.6022	SLC9A1	0.46732	1.62412	MCFD2	0.50759	2.40226
RFC2	-0.21923	1.60185	KIAA0319L	0.3945	1.62393	CAMK2A	-0.72794	2.40226
CNN1	0.95367	1.60185	PPM1E	1.2429	1.62359	ZNF398	-0.78247	2.40226
WDR12	-0.30897	1.60166	PAM	0.51009	1.6235	SAA2	-2.2864	2.40226
DYSF	0.23291	1.60131	GPR19	1.3616	1.6235	DDX20	-0.59984	2.40144
DLG3	1.511	1.60131	HAL	-1.2257	1.6235	PCGF1	-0.53724	2.40144
CEBPD	-0.26233	1.60131	RPL23A	-0.43849	1.6235	RCBTB2	0.4522	2.4011
DNMBP	0.28584	1.60131	DNAJC16	0.41902	1.62346	HIF1A	-0.48735	2.4011
KIF22	-0.31532	1.60131	LPP	0.40883	1.62226	TRIM24	0.55628	2.40067
MRPS5	-0.21569	1.60111	AFAP1L2	1.6628	1.62226	COQ7	-0.35385	2.40067
CDC25A	-0.37943	1.60111	PFDN5	-0.33229	1.62226	NBPF3	0.59362	2.4005
ADGRE1	-0.89416	1.60088	PPP2R5B	0.48528	1.62218	GNPTAB	0.41038	2.39933
SEMA3D	1.4327	1.60086	MGAT3	0.94673	1.62209	HAND1	1.1846	2.3989
PINK1	0.31662	1.60081	RMND5A	0.70849	1.62206	AXL	0.51046	2.39877
REEP2	1.3338	1.60059	TMCO4	0.95191	1.62093	NGDN	-0.58441	2.3987
EGFL7	-0.28494	1.60059	SEC22B	0.3305	1.62093	DPH5	-1.0786	2.39867
ENO4	1.0119	1.60055	PEA15	-0.41189	1.62093	MAP3K1	-0.52724	2.39867
TAF5	-0.26171	1.59891	SLC48A1	0.59942	1.62093	OSBPL10	1.7023	2.39815
MFSD12	0.2649	1.59848	EXOC3L4	-1.2089	1.62066	PCDHGC3	0.47168	2.39815
PARP2	-0.23005	1.59803	USF1	0.40415	1.62002	NXT2	-0.50599	2.39815
RPS15A	-0.37554	1.59803	AC011511.5	-0.68911	1.61908	RPS6KL1	0.8507	2.39761
ATP5MC1	-0.22947	1.59782	DOK2	1.0727	1.61865	NCKAP5	1.2296	2.39727
DSP	0.85695	1.59779	CHCHD6	-0.73963	1.61813	TMEM62	0.54872	2.39622
EIF2A	-0.26375	1.59695	MTCL1	1.6776	1.61813	FBXL17	0.61168	2.39585
BAG1	-0.29408	1.59635	PLEKHG4B	2.0476	1.61807	TBP	-0.55456	2.39585
LGMN	-0.31093	1.59628	DTX3	1.3809	1.61807	THUMPD1	-0.34122	2.39585
SPC24	-0.2976	1.59628	MXRA8	0.53713	1.61806	PLCB1	1.3005	2.39585
APOL4	-0.50257	1.59628	OSBPL10	1.4233	1.61789	PTPN5	2.7348	2.39531
AC018410.1	0.86118	1.59612	NPM1	-0.4124	1.61789	SORCS2	1.1628	2.39509
AFP	-4.2423	1.59609	METTL9	-0.3876	1.61789	MICAL1	0.46921	2.39509
AC122129.1	0.55961	1.59537	CD40	-0.59794	1.61789	SAXO1	-2.7498	2.39509
AL022323.4	0.49658	1.59537	RTP5	-1.7257	1.61626	LRIG3	0.6262	2.39509
SSX2IP	0.31106	1.59534	PDGFRA	1.7626	1.61626	GALNS	0.43056	2.39478
MCF2L2	0.48427	1.59534	BTBD8	1.7933	1.61515	SLITRK4	1.1572	2.39412
PAK3	1.3607	1.59534	RPS15	-0.48157	1.61515	SLC12A7	0.3432	2.39396
MICU1	-0.27732	1.59534	FGFR1	0.34448	1.61507	ZNF263	-0.52296	2.39396
TMEM269	1.2313	1.5952	SLC16A14	2.0543	1.61461	C19orf47	-0.44285	2.39396
RHPN2	0.55	1.59455	RAD17	0.42337	1.61461	ZNF143	-0.60065	2.39392
CLCN5	-0.30177	1.59448	CIZ1	0.46119	1.61461	SIPA1	0.36551	2.39392
ADGRG6	0.59137	1.59406	ATP9A	0.68286	1.61461	SPATA25	1.4643	2.39392
MAGOH	-0.26464	1.59399	ZNF793	1.4609	1.61461	OAT	0.5068	2.39329
RPL19	-0.32098	1.59383	LINC00504	0.67927	1.61455	SLC38A9	0.45024	2.39275
IGF1	-0.4651	1.59363	RPL18	-0.49568	1.61455	RNF135	0.63483	2.39245
MCF2L	0.57474	1.59363	CHD1L	-0.32247	1.61436	CDKN2B	0.77948	2.39194
MFAP3L	0.51344	1.59288	TP53BP2	-0.40586	1.61436	TTC28	0.89574	2.39194
IKZF1	-0.26806	1.59288	NSD3	0.37826	1.61425	ST6GAL2	1.639	2.3915
GIMAP8	-0.59655	1.59288	S100A9	-0.47034	1.61395	FOXP4	-0.65901	2.39119
RASA3	0.22562	1.59288	AL356215.1	-0.94827	1.61386	ADAMDEC1	0.38288	2.39119
LINC00520	2.0648	1.59288	PDE5A	1.2241	1.61364	C7orf26	-0.58609	2.39116
AC005920.2	0.77618	1.59288	BLVRA	-0.5608	1.61364	TMEM250	-0.53338	2.39066
PCBD1	-0.24095	1.59247	CHORDC1	-0.35961	1.61364	TRANK1	0.54223	2.39038
MAML3	0.57392	1.59244	HVCN1	0.74149	1.61364	AKAP11	0.47656	2.39038
CD74	-0.3728	1.59244	MINK1	0.40543	1.61338	MLXIP	-0.35467	2.38922
RPL10A	-0.24187	1.59244	PCDHGA4	2.3486	1.61288	TSPAN3	0.46692	2.38902
PRSS35	1.19	1.59244	RAB23	0.75959	1.61288	SMAD2	0.31884	2.38902
LINC00648	1.7599	1.59244	CCT5	-0.4687	1.61048	PLCD1	0.71952	2.38803
SCAPER	-0.29939	1.59237	JADE3	-0.70203	1.61039	FRG1.DT	-1.1606	2.38787
PRKACA	-0.2777	1.59151	EFHD2	-0.35463	1.61007	FARP1	0.56902	2.38787
TBC1D30	0.34907	1.59113	TPD52L1	1.2506	1.60998	APOBEC3G	0.73199	2.38787
KATNAL2	0.55413	1.59113	ZNF599	0.89765	1.60998	ISYNA1	0.64416	2.38718
SCN3A	1.1519	1.59078	KIAA1324L	0.50347	1.60991	LARGE1	0.63225	2.38718
AC117402.1	1.2208	1.5886	IFI35	-0.54543	1.60991	MYOZ1	0.82964	2.38535
GFM1	-0.2497	1.58843	GNG4	-0.62613	1.60958	TNS2	0.85721	2.38487
RDX	-0.29377	1.58794	FNBP1L	0.39946	1.60896	KCTD2	-0.51645	2.38487
BMP7	1.4076	1.58741	NPDC1	0.51286	1.60887	SNX30	0.67857	2.38439
CPVL	-0.28124	1.58685	VBP1	-0.40724	1.6088	EXT1	0.35836	2.38397
FAM76A	-0.21075	1.58657	ST6GALNAC3	1.4854	1.60822	UBXN2B	-0.44251	2.38383
RPS14	-0.32737	1.58631	LYRM4	-0.4562	1.60822	SERINC2	0.75412	2.38363
ASTN2	0.25121	1.58611	LPCAT1	-0.31837	1.6079	SMAP2	-0.46377	2.38363
SLC15A4	-0.256	1.58611	UACA	0.4884	1.6079	DUSP1	-0.62014	2.38363
[truncated: 18,932 more rows]

[truncated: 3 more sheets: Fig 6C , Fig 6E, Fig 6F]
